# Supplementary material for: Diaqua­bis­(dimethyl sulfoxide-κO)bis(saccharinato-κN)cobalt(II)
Source: Acta Crystallogr Sect E Struct Rep Online. 2011 Nov 5;67(Pt 12):m1667–8. doi: 10.1107/S1600536811045296 (PMC3238601; doi:10.1107/S1600536811045296)
Supplement: Supplementary file 1 [file e-67-m1667-sup1.cif]

##############################################################################
#                                                                            #
# This CIF contains the data in a paper accepted for publication in          #
# Acta Crystallographica Section E. It conforms to the requirements of       #
# Notes for Authors for Acta Crystallographica Section E, and has been       #
# peer reviewed under the auspices of the IUCr Commission on Journals.       #
#                                                                            #
# Full details of the Crystallographic Information File format               #
# are given in the paper "The Crystallographic Information File (CIF):       #
# a New Standard Archive File for Crystallography" by S. R. Hall, F. H.      #
# Allen and I. D. Brown [Acta Cryst. (1991), A47, 655-685].                  #
#                                                                            #
# The current version of the core CIF dictionary is obtainable from          #
# ftp://ftp.iucr.org/pub/cif_core.dic.                                       #
#                                                                            #
# Software is freely available for graphical display of the structure(s)     #
# in this CIF. For information consult the CIF software page                 #
# http://www.iucr.org/resources/cif/software.                                #
#                                                                            #
# This file may be used for bona fide research purposes within the           #
# scientific community so long as proper attribution is given to the journal # 
# article from which it was obtained.                                        #
#                                                                            #
##############################################################################
data_I
_audit_creation_method     SHELXL-97
_chemical_name_systematic
;
Diaquabis(dimethyl sulfoxide-\k<i>O</i>)bis(1,1,3-trioxo-2,3-
dihydro-1\l^6^,2-benzothiazol-2-ido-\k<i>N</i>)cobalt(II)
;
_chemical_name_common
;
Diaquabis(dimethyl sulfoxide-\k<i>O</i>)bis(saccharinato-\k<i>N</i>)cobalt(II)
;
_chemical_formula_moiety     'C18 H24 Co N2 O10 S4'
_chemical_formula_sum     'C18 H24 Co N2 O10 S4'
_chemical_formula_iupac     '[Co (C7 H4 N O3 S)2 (C2 H6 O S)2 (H2 O)2]'
_chemical_formula_weight     615.56
_chemical_melting_point     ?
_symmetry_cell_setting     monoclinic
_symmetry_space_group_name_H-M     'P 21/c'
_symmetry_space_group_name_hall     '-P 2ybc'
loop_
    _symmetry_equiv_pos_as_xyz
    'x, y, z'
    '-x, y+1/2, -z+1/2'
    '-x, -y, -z'
    'x, -y-1/2, z-1/2'
_cell_length_a     10.2304(3)
_cell_length_b     15.1418(6)
_cell_length_c     7.8615(3)
_cell_angle_alpha     90.00
_cell_angle_beta     98.068(2)
_cell_angle_gamma     90.00
_cell_volume     1205.75(8)
_cell_formula_units_Z     2
_cell_measurement_reflns_used     5888
_cell_measurement_theta_min     2.42
_cell_measurement_theta_max     28.29
_cell_measurement_temperature     173(2)
_exptl_crystal_description     block
_exptl_crystal_colour     'light red'
_exptl_crystal_size_max     0.27
_exptl_crystal_size_mid     0.15
_exptl_crystal_size_min     0.10
_exptl_crystal_density_diffrn     1.695
_exptl_crystal_density_meas     ?
_exptl_crystal_density_method     'not measured'
_exptl_crystal_F_000     634
_exptl_absorpt_coefficient_mu     1.115
_exptl_absorpt_correction_type     multi-scan
_exptl_absorpt_process_details     '(SADABS; Bruker, 2001)'
_exptl_absorpt_correction_T_min     0.7527
_exptl_absorpt_correction_T_max     0.8966
_exptl_special_details     ?
_diffrn_ambient_temperature     173(2)
_diffrn_radiation_type     MoK\a
_diffrn_radiation_wavelength     0.71073
_diffrn_radiation_source     'fine-focus sealed tube'
_diffrn_radiation_monochromator     graphite
_diffrn_measurement_device_type     'Nonius KappaCCD'
_diffrn_measurement_method     '1.2\% \f scans and \w scans'
_diffrn_reflns_number     5888
_diffrn_reflns_av_R_equivalents     0.0180
_diffrn_reflns_av_sigmaI/netI     0.0297
_diffrn_reflns_theta_min     2.42
_diffrn_reflns_theta_max     28.29
_diffrn_reflns_theta_full     28.29
_diffrn_measured_fraction_theta_max     1.000
_diffrn_measured_fraction_theta_full     1.000
_diffrn_reflns_limit_h_min     -13
_diffrn_reflns_limit_h_max     13
_diffrn_reflns_limit_k_min     -20
_diffrn_reflns_limit_k_max     20
_diffrn_reflns_limit_l_min     -10
_diffrn_reflns_limit_l_max     10
_diffrn_standards_decay_%     0
_refine_special_details
;
Refinement of <i>F</i>^2^ against ALL reflections. The weighted <i>R</i>-factor
<i>wR</i> and goodness of fit <i>S</i> are based on <i>F</i>^2^, conventional
<i>R</i>-factors <i>R</i> are based on <i>F</i>, with <i>F</i> set to zero for
negative <i>F</i>^2^. The threshold expression of <i>F</i>^2^ >
\s(<i>F</i>^2^) is used only for calculating <i>R</i>-factors(gt) <i>etc</i>.
and is not relevant to the choice of reflections for refinement.
<i>R</i>-factors based on <i>F</i>^2^ are statistically about twice as large
as those based on <i>F</i>, and <i>R</i>- factors based on ALL data will be
even larger.
;
_reflns_number_total     3000
_reflns_number_gt     2301
_reflns_threshold_expression     I>2\s(I)
_refine_ls_structure_factor_coef     Fsqd
_refine_ls_matrix_type     full
_refine_ls_R_factor_all     0.0475
_refine_ls_R_factor_gt     0.0304
_refine_ls_wR_factor_gt     0.0756
_refine_ls_wR_factor_ref     0.0814
_refine_ls_goodness_of_fit_ref     1.059
_refine_ls_restrained_S_all     1.058
_refine_ls_number_reflns     3000
_refine_ls_number_parameters     171
_refine_ls_number_restraints     2
_refine_ls_hydrogen_treatment     mixed
_refine_ls_weighting_scheme     calc
_refine_ls_weighting_details
         'calc w=1/[\s^2^(Fo^2^)+(0.0497P)^2^+0.0000P] where P=(Fo^2^+2Fc^2^)/3'
_atom_sites_solution_hydrogens     geom
_atom_sites_solution_primary     direct
_atom_sites_solution_secondary     difmap
_refine_ls_shift/su_max     0.000
_refine_ls_shift/su_mean     0.000
_refine_diff_density_max     0.706
_refine_diff_density_min     -0.490
_refine_ls_extinction_method     'SHELXL97 (Sheldrick, 2008)'
_refine_ls_extinction_coef     0.0082(11)
_refine_ls_extinction_expression
                                  'Fc^*^=kFc[1+0.001xFc^2^\l^3^/sin(2\q)]^-1/4^'
loop_
    _atom_type_symbol
    _atom_type_description
    _atom_type_scat_dispersion_real
    _atom_type_scat_dispersion_imag
    _atom_type_scat_source
    'C' 'C' 0.0033 0.0016
                         'International Tables Vol C Tables 4.2.6.8 and 6.1.1.4'
    'H' 'H' 0.0000 0.0000
                         'International Tables Vol C Tables 4.2.6.8 and 6.1.1.4'
    'N' 'N' 0.0061 0.0033
                         'International Tables Vol C Tables 4.2.6.8 and 6.1.1.4'
    'O' 'O' 0.0106 0.0060
                         'International Tables Vol C Tables 4.2.6.8 and 6.1.1.4'
    'S' 'S' 0.1246 0.1234
                         'International Tables Vol C Tables 4.2.6.8 and 6.1.1.4'
    'Co' 'Co' 0.3494 0.9721
                         'International Tables Vol C Tables 4.2.6.8 and 6.1.1.4'
_computing_data_collection     'COLLECT (Nonius, 1998)'
_computing_cell_refinement     'DENZO-SMN (Otwinowski & Minor, 1997)'
_computing_data_reduction     'DENZO-SMN (Otwinowski & Minor, 1997)'
_computing_structure_solution     'SHELXS97 (Sheldrick, 2008)'
_computing_structure_refinement     'SHELXL97 (Sheldrick, 2008)'
_computing_molecular_graphics     'SHELXTL (Sheldrick, 2008)'
_computing_publication_material     'SHELXL97 (Sheldrick, 2008)'
loop_
    _atom_site_type_symbol
    _atom_site_label
    _atom_site_fract_x
    _atom_site_fract_y
    _atom_site_fract_z
    _atom_site_U_iso_or_equiv
    _atom_site_adp_type
    _atom_site_calc_flag
    _atom_site_refinement_flags
    _atom_site_occupancy
    _atom_site_symmetry_multiplicity
    _atom_site_disorder_assembly
    _atom_site_disorder_group
    Co Co1 0.5000 0.5000 0.0000 0.01579(11) Uani d S 1 2 . .
    S S1 0.27267(4) 0.50687(3) 0.28359(5) 0.01976(12) Uani d . 1 4 . .
    S S2 0.51966(4) 0.68690(3) 0.19988(6) 0.02130(13) Uani d . 1 4 . .
    O O1 0.37735(12) 0.46878(9) 0.40314(15) 0.0278(3) Uani d . 1 4 . .
    O O2 0.24179(13) 0.59763(9) 0.31675(17) 0.0305(3) Uani d . 1 4 . .
    O O3 0.18849(12) 0.43540(8) -0.16410(15) 0.0251(3) Uani d . 1 4 . .
    O O4 0.51937(12) 0.63688(8) 0.03114(15) 0.0222(3) Uani d . 1 4 . .
    O O5 0.60377(12) 0.47674(8) 0.24012(16) 0.0218(3) Uani d D 1 4 . .
    H H5A 0.6902(13) 0.5053(17) 0.246(4) 0.087(11) Uiso d D 1 4 . .
    H H5B 0.570(3) 0.4869(16) 0.3492(18) 0.062(8) Uiso d D 1 4 . .
    N N1 0.30080(14) 0.49352(9) 0.08660(19) 0.0193(3) Uani d . 1 4 . .
    C C1 0.13015(16) 0.44084(11) 0.2695(2) 0.0192(4) Uani d . 1 4 . .
    C C2 0.05764(17) 0.41415(12) 0.3962(2) 0.0240(4) Uani d . 1 4 . .
    H H2 0.0820 0.4307 0.5129 0.029 Uiso calc R 1 4 . .
    C C3 -0.05215(19) 0.36209(12) 0.3448(3) 0.0296(4) Uani d . 1 4 . .
    H H3 -0.1056 0.3433 0.4275 0.036 Uiso calc R 1 4 . .
    C C4 -0.08537(19) 0.33692(14) 0.1742(3) 0.0324(5) Uani d . 1 4 . .
    H H4 -0.1611 0.3010 0.1428 0.039 Uiso calc R 1 4 . .
    C C5 -0.01053(17) 0.36300(12) 0.0487(2) 0.0259(4) Uani d . 1 4 . .
    H H5 -0.0334 0.3452 -0.0676 0.031 Uiso calc R 1 4 . .
    C C6 0.09874(16) 0.41590(11) 0.0990(2) 0.0196(4) Uani d . 1 4 . .
    C C7 0.19847(16) 0.44925(11) -0.0076(2) 0.0192(4) Uani d . 1 4 . .
    C C8 0.39348(18) 0.76726(13) 0.1549(2) 0.0296(4) Uani d . 1 4 . .
    H H8A 0.4055 0.7992 0.0498 0.044 Uiso calc R 1 4 . .
    H H8B 0.3981 0.8089 0.2509 0.044 Uiso calc R 1 4 . .
    H H8C 0.3072 0.7380 0.1391 0.044 Uiso calc R 1 4 . .
    C C9 0.65935(19) 0.75778(13) 0.2148(3) 0.0348(5) Uani d . 1 4 . .
    H H9A 0.7402 0.7223 0.2331 0.052 Uiso calc R 1 4 . .
    H H9B 0.6581 0.7985 0.3114 0.052 Uiso calc R 1 4 . .
    H H9C 0.6567 0.7915 0.1080 0.052 Uiso calc R 1 4 . .
loop_
    _atom_site_aniso_label
    _atom_site_aniso_U_11
    _atom_site_aniso_U_22
    _atom_site_aniso_U_33
    _atom_site_aniso_U_12
    _atom_site_aniso_U_13
    _atom_site_aniso_U_23
    Co1 0.01863(18) 0.01480(18) 0.01393(18) -0.00075(12) 0.00224(13)
                                                                    -0.00099(12)
    S1 0.0190(2) 0.0247(2) 0.0160(2) -0.00384(16) 0.00399(17) -0.00383(16)
    S2 0.0269(2) 0.0180(2) 0.0189(2) -0.00124(17) 0.00312(17) -0.00226(17)
    O1 0.0216(7) 0.0433(8) 0.0182(7) -0.0027(6) 0.0013(5) -0.0020(6)
    O2 0.0354(8) 0.0253(7) 0.0324(8) -0.0053(6) 0.0103(6) -0.0102(6)
    O3 0.0246(6) 0.0333(7) 0.0172(6) -0.0048(5) 0.0023(5) -0.0029(5)
    O4 0.0319(7) 0.0156(6) 0.0195(6) -0.0010(5) 0.0049(5) -0.0023(5)
    O5 0.0237(7) 0.0248(6) 0.0169(6) -0.0007(5) 0.0034(5) 0.0001(5)
    N1 0.0181(7) 0.0241(8) 0.0162(7) -0.0029(6) 0.0042(6) -0.0019(6)
    C1 0.0188(8) 0.0185(8) 0.0202(9) 0.0005(7) 0.0026(7) -0.0017(7)
    C2 0.0255(9) 0.0261(9) 0.0216(9) 0.0020(8) 0.0077(8) -0.0009(8)
    C3 0.0288(10) 0.0325(11) 0.0301(11) -0.0060(8) 0.0129(8) 0.0005(8)
    C4 0.0263(10) 0.0361(11) 0.0351(11) -0.0113(9) 0.0057(8) -0.0021(9)
    C5 0.0231(9) 0.0301(11) 0.0237(9) -0.0043(7) 0.0005(8) -0.0050(8)
    C6 0.0180(8) 0.0205(9) 0.0200(9) 0.0017(7) 0.0019(7) 0.0004(7)
    C7 0.0189(8) 0.0209(9) 0.0176(9) 0.0022(7) 0.0022(7) 0.0011(7)
    C8 0.0351(11) 0.0248(10) 0.0291(11) 0.0070(8) 0.0049(9) -0.0041(8)
    C9 0.0332(11) 0.0313(11) 0.0399(12) -0.0098(9) 0.0058(9) -0.0143(9)
_geom_special_details
;
All e.s.d.'s (except the e.s.d. in the dihedral angle between two l.s. planes)
are estimated using the full covariance matrix. The cell e.s.d.'s are taken
into account individually in the estimation of e.s.d.'s in distances, angles
and torsion angles; correlations between e.s.d.'s in cell parameters are only
used when they are defined by crystal symmetry. An approximate (isotropic)
treatment of cell e.s.d.'s is used for estimating e.s.d.'s involving l.s.
planes.
;
loop_
    _geom_bond_atom_site_label_1
    _geom_bond_atom_site_label_2
    _geom_bond_site_symmetry_2
    _geom_bond_distance
    _geom_bond_publ_flag
    Co1 O5 3_665 2.0620(12) ?
    Co1 O5 . 2.0620(12) ?
    Co1 O4 3_665 2.0932(12) ?
    Co1 O4 . 2.0932(12) ?
    Co1 N1 3_665 2.2396(14) ?
    Co1 N1 . 2.2396(14) ?
    S1 O2 . 1.4420(14) ?
    S1 O1 . 1.4423(13) ?
    S1 N1 . 1.6270(15) ?
    S1 C1 . 1.7586(17) ?
    S2 O4 . 1.5272(12) ?
    S2 C8 . 1.7731(18) ?
    S2 C9 . 1.7779(18) ?
    O3 C7 . 1.2383(19) ?
    O5 H5A . 0.980(2) ?
    O5 H5B . 0.980(2) ?
    N1 C7 . 1.370(2) ?
    C1 C2 . 1.383(2) ?
    C1 C6 . 1.386(2) ?
    C2 C3 . 1.385(3) ?
    C2 H2 . 0.9500 ?
    C3 C4 . 1.390(3) ?
    C3 H3 . 0.9500 ?
    C4 C5 . 1.389(3) ?
    C4 H4 . 0.9500 ?
    C5 C6 . 1.387(2) ?
    C5 H5 . 0.9500 ?
    C6 C7 . 1.496(2) ?
    C8 H8A . 0.9800 ?
    C8 H8B . 0.9800 ?
    C8 H8C . 0.9800 ?
    C9 H9A . 0.9800 ?
    C9 H9B . 0.9800 ?
    C9 H9C . 0.9800 ?
loop_
    _geom_angle_atom_site_label_1
    _geom_angle_atom_site_label_2
    _geom_angle_atom_site_label_3
    _geom_angle_site_symmetry_1
    _geom_angle_site_symmetry_3
    _geom_angle
    _geom_angle_publ_flag
    O5 Co1 O4 3_665 3_665 91.94(5) ?
    O5 Co1 O4 . 3_665 88.06(5) ?
    O5 Co1 O4 3_665 . 88.06(5) ?
    O5 Co1 O4 . . 91.94(5) ?
    O5 Co1 N1 3_665 3_665 95.03(5) ?
    O5 Co1 N1 . 3_665 84.97(5) ?
    O4 Co1 N1 3_665 3_665 94.77(5) ?
    O4 Co1 N1 . 3_665 85.23(5) ?
    O5 Co1 N1 3_665 . 84.97(5) ?
    O5 Co1 N1 . . 95.03(5) ?
    O4 Co1 N1 3_665 . 85.23(5) ?
    O4 Co1 N1 . . 94.77(5) ?
    O2 S1 O1 . . 115.14(8) ?
    O2 S1 N1 . . 111.29(8) ?
    O1 S1 N1 . . 110.87(8) ?
    O2 S1 C1 . . 110.64(8) ?
    O1 S1 C1 . . 110.29(8) ?
    N1 S1 C1 . . 97.19(8) ?
    O4 S2 C8 . . 104.73(8) ?
    O4 S2 C9 . . 105.08(8) ?
    C8 S2 C9 . . 98.91(10) ?
    S2 O4 Co1 . . 125.54(7) ?
    Co1 O5 H5A . . 108.2(18) ?
    Co1 O5 H5B . . 125.2(16) ?
    H5A O5 H5B . . 108(2) ?
    C7 N1 S1 . . 110.58(11) ?
    C7 N1 Co1 . . 121.08(11) ?
    S1 N1 Co1 . . 125.03(8) ?
    C2 C1 C6 . . 122.81(16) ?
    C2 C1 S1 . . 130.12(14) ?
    C6 C1 S1 . . 107.07(12) ?
    C1 C2 C3 . . 116.79(17) ?
    C1 C2 H2 . . 121.6 ?
    C3 C2 H2 . . 121.6 ?
    C2 C3 C4 . . 121.08(18) ?
    C2 C3 H3 . . 119.5 ?
    C4 C3 H3 . . 119.5 ?
    C5 C4 C3 . . 121.56(18) ?
    C5 C4 H4 . . 119.2 ?
    C3 C4 H4 . . 119.2 ?
    C6 C5 C4 . . 117.63(17) ?
    C6 C5 H5 . . 121.2 ?
    C4 C5 H5 . . 121.2 ?
    C1 C6 C5 . . 120.11(16) ?
    C1 C6 C7 . . 111.46(14) ?
    C5 C6 C7 . . 128.36(16) ?
    O3 C7 N1 . . 124.77(15) ?
    O3 C7 C6 . . 122.14(15) ?
    N1 C7 C6 . . 113.08(14) ?
    S2 C8 H8A . . 109.5 ?
    S2 C8 H8B . . 109.5 ?
    H8A C8 H8B . . 109.5 ?
    S2 C8 H8C . . 109.5 ?
    H8A C8 H8C . . 109.5 ?
    H8B C8 H8C . . 109.5 ?
    S2 C9 H9A . . 109.5 ?
    S2 C9 H9B . . 109.5 ?
    H9A C9 H9B . . 109.5 ?
    S2 C9 H9C . . 109.5 ?
    H9A C9 H9C . . 109.5 ?
    H9B C9 H9C . . 109.5 ?
loop_
    _geom_hbond_atom_site_label_D
    _geom_hbond_atom_site_label_H
    _geom_hbond_atom_site_label_A
    _geom_hbond_site_symmetry_A
    _geom_hbond_distance_DH
    _geom_hbond_distance_HA
    _geom_hbond_distance_DA
    _geom_hbond_angle_DHA
    O5 H5A O3 3_665 0.98 1.73 2.646(2) 155(3)
    O5 H5B O1 . 0.98 2.09 2.803(2) 127.9(19)
    O5 H5B O1 3_666 0.98 2.06 2.904(2) 143(2)
    C8 H8B O5 2_655 0.98 2.54 3.277(2) 132.00
    C8 H8B O4 4_576 0.98 2.51 3.383(2) 148.00
    C9 H9A O3 3_665 0.98 2.58 3.363(2) 137.00
    C9 H9B O4 4_576 0.98 2.58 3.432(2) 146.00
data_global
_journal_date_recd_electronic     2011-10-18
_journal_date_accepted     2011-10-28
_journal_name_full     'Acta Crystallographica, Section E'
_journal_year     2011
_journal_volume     67
_journal_issue     12
_journal_page_first     m1667
_journal_page_last     m1668
_journal_paper_category     QM
_journal_coeditor_code     BR2180
_publ_contact_author_name     'Werner E. Van Zyl'
_publ_contact_author_address
;
School of Chemistry, University of KwaZulu-Natal, Westville Campus, Private
Bag X54001, Durban, 4000, South Africa
;
_publ_contact_author_email     'vanzylw@ukzn.ac.za'
_publ_contact_author_fax     '+27312603091'
_publ_contact_author_phone     '+27312603188'
_publ_section_title
;
Diaquabis(dimethyl sulfoxide-\k<i>O</i>)bis(saccharinato-\k<i>N</i>)cobalt(II)
;
loop_
    _publ_author_name
    _publ_author_footnote
    _publ_author_address
    'Potwana, Fezile S. W.' .
;
School of Chemistry, University of KwaZulu-Natal, Westville Campus,
Private  Bag X54001, Durban 4000, South Africa
;
    'Van Zyl, Werner E.' .
;
School of Chemistry, University of KwaZulu-Natal, Westville Campus,
Private  Bag X54001, Durban 4000, South Africa
;
