# Supplementary material for: Diaqua­bis­(dimethyl sulfoxide-κO)bis(saccharinato-κN)cobalt(II)
Source: Acta Crystallogr Sect E Struct Rep Online. 2011 Nov 5;67(Pt 12):m1667–8. doi: 10.1107/S1600536811045296 (PMC3238601; doi:10.1107/S1600536811045296)
Supplement: Supplementary file 2 [file e-67-m1667-Isup2.hkl]

# 
# h,k,l, Fc-squared, Fo-squared, sigma(Fo-squared) and status flag 
# 
data_I
_shelx_title ' fs2 in P2(1)/c' 
_shelx_refln_list_code          4 
_shelx_F_calc_maximum      160.68 
_exptl_crystal_F_000       634.00 
_reflns_d_resolution_high  0.7499 
 
loop_ 
 _symmetry_equiv_pos_as_xyz 
 'x, y, z' 
 '-x, y+1/2, -z+1/2' 
 '-x, -y, -z' 
 'x, -y-1/2, z-1/2' 
 
_cell_length_a    10.2304 
_cell_length_b    15.1418 
_cell_length_c     7.8615 
_cell_angle_alpha  90.000 
_cell_angle_beta   98.068 
_cell_angle_gamma  90.000 
 
_shelx_F_squared_multiplier     1.000 
 
loop_ 
 _refln_index_h 
 _refln_index_k 
 _refln_index_l 
 _refln_F_squared_calc 
 _refln_F_squared_meas 
 _refln_F_squared_sigma 
 _refln_observed_status 
   2   0   0     3732.22     3675.85     35.62 o 
   3   0   0     1815.34     1755.24     19.54 o 
   4   0   0     6590.82     6102.37     54.33 o 
   5   0   0     4882.63     4885.00     48.50 o 
   6   0   0      558.89      542.81      9.49 o 
   7   0   0     2493.89     2629.69     30.43 o 
   8   0   0     2897.23     3046.02     33.67 o 
   9   0   0     4260.77     4671.00     62.28 o 
  10   0   0     1730.05     1921.68     32.46 o 
  11   0   0        1.13        7.68      8.75 o 
  12   0   0       43.57       32.70     29.84 o 
  13   0   0      366.14      314.31     40.41 o 
   1   1   0      155.26      146.21      2.03 o 
   2   1   0      197.88      180.52      2.14 o 
   3   1   0       15.03       19.66      1.50 o 
   4   1   0      673.24      669.39      6.10 o 
   5   1   0       80.06       93.08      3.13 o 
   6   1   0     1085.42     1112.21     10.41 o 
   7   1   0     1691.85     1677.20     15.64 o 
   8   1   0     1364.44     1404.35     16.06 o 
   9   1   0      329.38      329.88      8.12 o 
  10   1   0      288.09      299.80      8.50 o 
  11   1   0      234.98      241.40     11.44 o 
  12   1   0       59.01       35.93     18.80 o 
  13   1   0       44.29      -29.34     29.34 o 
   0   2   0    25442.94    23153.46    237.21 o 
   1   2   0       43.21       51.34      1.12 o 
   2   2   0     6419.30     6083.30     37.03 o 
   3   2   0      228.66      227.20      3.29 o 
   4   2   0     1141.54      970.87      8.69 o 
   5   2   0      352.37      341.54      5.49 o 
   6   2   0      198.45      194.94      4.85 o 
   7   2   0      100.04       89.11      4.65 o 
   8   2   0      568.90      582.89      9.59 o 
   9   2   0     2164.32     2324.16     24.81 o 
  10   2   0      678.21      704.24     16.91 o 
  11   2   0       21.41        5.73     10.72 o 
  12   2   0       16.94       10.59     11.60 o 
  13   2   0      462.27      488.22     76.09 o 
   1   3   0     1108.99     1107.54      7.72 o 
   2   3   0     3342.66     3426.33     23.10 o 
   3   3   0     2444.63     2633.07     18.10 o 
   4   3   0      547.23      564.35      6.14 o 
   5   3   0      801.50      861.46      9.38 o 
   6   3   0      148.95      137.92      4.25 o 
   7   3   0        2.11        3.47      4.73 o 
   8   3   0        4.87       -0.03      4.32 o 
   9   3   0      510.28      493.54     10.70 o 
  10   3   0       31.15       17.79      7.42 o 
  11   3   0      150.76      121.95     23.23 o 
  12   3   0       16.80       10.74     13.51 o 
  13   3   0       78.71       90.63     40.65 o 
   0   4   0     9772.49     8561.65     73.44 o 
   1   4   0    22486.57    20913.67    165.74 o 
   2   4   0     4452.61     4361.92     28.25 o 
   3   4   0      727.79      861.46      7.72 o 
   4   4   0       10.65       32.16      4.11 o 
   5   4   0      841.72      759.51      8.39 o 
   6   4   0      244.78      241.06      6.71 o 
   7   4   0       94.57       97.96      4.72 o 
   8   4   0      913.91      906.05     12.35 o 
   9   4   0     2428.73     2598.17     26.22 o 
  10   4   0      625.32      651.39     14.87 o 
  11   4   0        2.94        3.82     12.06 o 
  12   4   0        3.28        3.33     14.28 o 
  13   4   0      380.81      353.45     33.81 o 
   1   5   0     3658.20     3761.85     24.65 o 
   2   5   0     5691.16     5867.71     52.19 o 
   3   5   0      279.50      304.85      4.64 o 
   4   5   0      956.58     1049.69      9.64 o 
   5   5   0      752.53      752.31      8.10 o 
   6   5   0     1181.43     1254.42     12.43 o 
   7   5   0       92.60       84.45      4.81 o 
   8   5   0       31.78       32.72      6.16 o 
   9   5   0      279.81      305.62      8.84 o 
  10   5   0      159.17      176.22      8.81 o 
  11   5   0       17.57        8.76     13.04 o 
  12   5   0      203.13      206.59     17.85 o 
  13   5   0      123.80       81.48     35.56 o 
   0   6   0     8709.80     8043.01     67.72 o 
   1   6   0    11417.09    11139.56     67.64 o 
   2   6   0     4650.95     4757.04     32.32 o 
   3   6   0      410.04      365.78      4.89 o 
   4   6   0     7450.19     7680.07     65.00 o 
   5   6   0     5858.30     5908.48     41.41 o 
   6   6   0      852.17      892.98     11.02 o 
   7   6   0        4.17        7.92      4.40 o 
   8   6   0     1492.47     1573.77     18.56 o 
   9   6   0     2738.05     3059.29     40.72 o 
  10   6   0      709.83      740.63     22.64 o 
  11   6   0        1.11       14.04     19.56 o 
  12   6   0       68.36       75.44     37.26 o 
   1   7   0      366.95      411.12      7.61 o 
   2   7   0       44.08       41.19      3.17 o 
   3   7   0      170.93      167.08      4.50 o 
   4   7   0     1420.14     1471.63     15.71 o 
   5   7   0       14.77       10.65      3.27 o 
   6   7   0        0.17       -3.86      3.86 o 
   7   7   0      293.66      307.70     13.32 o 
   8   7   0      228.26      266.27      7.84 o 
   9   7   0      367.70      385.61     11.77 o 
  10   7   0       46.79       41.45      8.95 o 
  11   7   0      411.28      439.13     17.26 o 
  12   7   0      177.13      138.19     34.49 o 
   0   8   0     2503.01     2465.65     25.76 o 
   1   8   0     2208.63     2286.06     22.62 o 
   2   8   0       32.41       25.44      3.09 o 
   3   8   0     2709.53     2819.97     23.92 o 
   4   8   0     2218.65     2280.48     31.94 o 
   5   8   0     1070.14     1112.17     10.68 o 
   6   8   0        4.63        3.36      3.37 o 
   7   8   0      218.03      216.17      6.18 o 
   8   8   0      610.72      596.30     11.62 o 
   9   8   0      912.63      939.58     17.20 o 
  10   8   0       59.19       50.59     10.39 o 
  11   8   0       12.63       37.75     15.90 o 
  12   8   0      123.35      115.58     27.57 o 
   1   9   0      221.10      216.61      5.18 o 
   2   9   0      427.59      470.10      7.31 o 
   3   9   0     1100.78     1211.27     13.71 o 
   4   9   0       18.00       16.84      4.36 o 
   5   9   0      857.36      854.01     11.98 o 
   6   9   0       45.52       51.96      4.14 o 
   7   9   0       10.09        3.26      4.22 o 
   8   9   0       27.44       25.08      5.87 o 
   9   9   0       13.14       13.68      8.46 o 
  10   9   0      233.19      232.18     29.67 o 
  11   9   0      140.46      146.54     28.24 o 
  12   9   0        4.18       21.24     29.84 o 
   0  10   0     2623.74     2662.64     29.55 o 
   1  10   0     3352.39     3506.45     53.90 o 
   2  10   0       23.67       20.63      3.77 o 
   3  10   0      449.44      416.25      8.07 o 
   4  10   0     4943.49     4990.08     56.24 o 
   5  10   0     3939.48     4071.70     69.86 o 
   6  10   0        2.12        1.51      5.36 o 
   7  10   0       21.96        6.03      5.96 o 
   8  10   0      783.28      838.86     28.90 o 
   9  10   0     1234.38     1315.31     30.59 o 
  10  10   0      110.69      104.01     17.90 o 
  11  10   0       38.78       34.31     24.57 o 
   1  11   0      891.63      900.44     10.86 o 
   2  11   0       96.03      102.25      4.60 o 
   3  11   0      187.59      175.56      6.70 o 
   4  11   0       70.13       58.83      6.70 o 
   5  11   0        1.25       -2.14      5.81 o 
   6  11   0        6.30       -0.34      8.58 o 
   7  11   0       72.08       75.92      7.57 o 
   8  11   0      110.19      110.25     19.84 o 
   9  11   0        4.83       15.69     14.27 o 
  10  11   0       11.95        0.04     16.81 o 
  11  11   0       19.47        0.59     31.91 o 
   0  12   0     3093.01     3186.70     38.87 o 
   1  12   0      268.63      265.63      7.17 o 
   2  12   0       21.77       19.96      4.16 o 
   3  12   0       24.35       19.33      3.37 o 
   4  12   0     1046.87     1134.14     29.47 o 
   5  12   0     2724.54     3000.26     30.90 o 
   6  12   0       14.98       10.28      6.77 o 
   7  12   0       40.57       24.56     11.26 o 
   8  12   0      136.16      126.43     25.83 o 
   9  12   0      468.10      501.08     45.51 o 
  10  12   0      115.39       97.52     24.25 o 
   1  13   0      690.51      671.98     11.31 o 
   2  13   0       27.01       29.52      5.15 o 
   3  13   0      379.39      378.31     10.83 o 
   4  13   0      389.74      344.17     10.69 o 
   5  13   0       14.29        3.60     10.10 o 
   6  13   0        8.47       -2.76      9.47 o 
   7  13   0      340.00      332.52     19.31 o 
   8  13   0       61.14       46.78     25.11 o 
   9  13   0        0.74       17.28     20.13 o 
  10  13   0       33.18       17.90     26.03 o 
   0  14   0     1154.22     1233.74     22.95 o 
   1  14   0       23.67       27.97      5.43 o 
   2  14   0        6.85        8.35      5.22 o 
   3  14   0       49.40       34.43      8.59 o 
   4  14   0      827.54      811.25     17.44 o 
   5  14   0      742.71      720.47     19.21 o 
   6  14   0       63.91       42.45     17.40 o 
   7  14   0       80.40       81.66     15.76 o 
   8  14   0       42.65        8.80     19.96 o 
   9  14   0      341.12      293.02     28.63 o 
   1  15   0      410.23      413.58     10.28 o 
   2  15   0       87.69      100.23      9.92 o 
   3  15   0       24.12       14.15      9.91 o 
   4  15   0      229.44      200.84     12.53 o 
   5  15   0      121.92      120.03     12.96 o 
   6  15   0      101.02      102.43     16.55 o 
   7  15   0       16.24       19.30     19.08 o 
   8  15   0        0.18      -18.63     22.28 o 
   9  15   0      177.07      111.29     29.50 o 
   0  16   0     2383.31     2594.97     43.12 o 
   1  16   0     1293.25     1342.70     33.77 o 
   2  16   0      323.71      313.11     27.44 o 
   3  16   0     1147.19     1167.71     26.52 o 
   4  16   0     1827.36     2066.49     37.44 o 
   5  16   0     1502.63     1668.63     39.60 o 
   6  16   0     1278.60     1302.02     41.26 o 
   7  16   0       42.58       39.33     21.69 o 
   8  16   0      184.21      146.45     23.86 o 
   1  17   0        0.02       -2.48     11.50 o 
   2  17   0        0.01        0.78     11.93 o 
   3  17   0      136.45      108.09     14.12 o 
   4  17   0       48.66       39.03     16.19 o 
   5  17   0        6.43       -3.21     22.96 o 
   6  17   0      125.10      114.04     27.08 o 
   7  17   0      153.43      151.19     23.90 o 
   0  18   0       13.03       35.90     22.99 o 
   1  18   0        4.31       -2.17     12.71 o 
   2  18   0      442.42      435.53     18.56 o 
   3  18   0       76.89       57.31     17.93 o 
   4  18   0       84.01       76.06     20.37 o 
   5  18   0       96.65       57.81     22.68 o 
   6  18   0        4.81        4.40     24.73 o 
   1  19   0       34.31       44.37     19.02 o 
   2  19   0       63.57       47.59     18.93 o 
   3  19   0       13.54        5.07     18.22 o 
   4  19   0       10.52      -11.67     20.73 o 
   0  20   0      371.36      290.45     33.07 o 
   1  20   0       67.19       63.00     26.00 o 
 -13   1   1      680.51      744.26     44.71 o 
 -12   1   1     1103.55     1233.97     43.06 o 
 -11   1   1      366.13      357.03     21.46 o 
 -10   1   1     1396.67     1467.12     18.97 o 
  -9   1   1       78.66       71.25      5.11 o 
  -8   1   1     1090.47     1156.09     12.68 o 
  -7   1   1     3988.73     4156.71     31.59 o 
  -6   1   1      750.94      694.70      8.33 o 
  -5   1   1      888.18      913.39     13.27 o 
  -4   1   1    16728.91    17121.19    107.40 o 
  -3   1   1    25816.60    26055.74    470.25 o 
  -2   1   1     3049.00     2981.17     23.23 o 
  -1   1   1      530.58      503.11      4.70 o 
   0   1   1     8458.93     7994.11    145.48 o 
   1   1   1    12638.13    12489.03     82.68 o 
   2   1   1     2338.16     2249.99     16.27 o 
   3   1   1      299.00      311.38      3.91 o 
   4   1   1       36.09       34.95      2.46 o 
   5   1   1     4062.11     4051.21     29.40 o 
   6   1   1     9524.92     9953.74     76.57 o 
   7   1   1       48.84       51.83      5.18 o 
   8   1   1      126.26      117.36      4.98 o 
   9   1   1      435.91      469.94      9.03 o 
  10   1   1     2093.23     2304.80     32.93 o 
  11   1   1       18.28        2.20     10.07 o 
  12   1   1        1.98      -19.10     19.10 o 
  13   1   1       11.73       -4.98     32.85 o 
 -13   2   1        9.69       21.54     24.43 o 
 -12   2   1        3.45      -10.58     10.58 o 
 -11   2   1      111.99       99.49      9.15 o 
 -10   2   1       49.69       38.95      6.00 o 
  -9   2   1        2.11        4.05      4.98 o 
  -8   2   1       66.24       60.47      5.90 o 
  -7   2   1        0.06       -1.38      3.38 o 
  -6   2   1       98.27       88.74      3.79 o 
  -5   2   1      122.04      115.31      3.93 o 
  -4   2   1     1728.33     1849.34     14.27 o 
  -3   2   1     5643.08     5632.15     38.30 o 
  -2   2   1      698.59      749.09      7.46 o 
  -1   2   1     2136.89     1980.16     14.65 o 
   0   2   1       73.39       65.82      2.24 o 
   1   2   1    12054.50    11730.38     69.58 o 
   2   2   1     1665.28     1857.20     13.43 o 
   3   2   1     2131.27     2111.85     15.98 o 
   4   2   1    10732.44    11371.06     73.94 o 
   5   2   1      305.02      290.91      5.23 o 
   6   2   1     1440.05     1533.85     14.40 o 
   7   2   1      349.35      315.06      6.96 o 
   8   2   1      680.78      681.84     10.52 o 
   9   2   1       13.85       16.01      5.36 o 
  10   2   1       75.99       79.36      7.59 o 
  11   2   1       43.57       22.81     18.05 o 
  12   2   1       35.31       34.03     20.47 o 
  13   2   1       75.93       38.70     34.01 o 
 -13   3   1      153.03      141.62     23.80 o 
 -12   3   1       98.62       87.64     15.24 o 
 -11   3   1      106.21       70.04      8.19 o 
 -10   3   1      349.40      384.40     14.75 o 
  -9   3   1       78.71       66.78      5.57 o 
  -8   3   1       11.27       14.20      4.42 o 
  -7   3   1      181.11      169.43      5.11 o 
  -6   3   1      887.61      960.20     18.10 o 
  -5   3   1      598.65      635.85      7.53 o 
  -4   3   1     3016.97     3060.36     23.12 o 
  -3   3   1     1123.43     1039.55      8.90 o 
  -2   3   1      203.42      233.41      3.48 o 
  -1   3   1     2327.63     2230.76     24.13 o 
   0   3   1       57.60       58.33      2.23 o 
   1   3   1     6576.37     6312.59     39.41 o 
   2   3   1      336.92      395.38      4.43 o 
   3   3   1      649.47      657.50      7.89 o 
   4   3   1      245.09      267.73      4.42 o 
   5   3   1     4686.87     4902.18     48.08 o 
   6   3   1     4691.89     4778.93     34.90 o 
   7   3   1      690.03      659.42      9.27 o 
   8   3   1       49.84       40.45      4.98 o 
   9   3   1     1314.86     1375.72     20.54 o 
  10   3   1     2554.71     2889.52     33.57 o 
  11   3   1     1361.63     1500.73     34.12 o 
  12   3   1       23.50       15.21     20.85 o 
  13   3   1      151.32      140.40     39.67 o 
 -13   4   1        6.98        5.66     23.17 o 
 -12   4   1      512.50      505.56     22.17 o 
 -11   4   1      144.25      143.26     10.67 o 
 -10   4   1        0.90       -5.30      5.92 o 
  -9   4   1      147.85      143.41      6.61 o 
  -8   4   1      688.49      677.76     10.27 o 
  -7   4   1       48.35       45.41      4.22 o 
  -6   4   1      239.36      243.59      5.24 o 
  -5   4   1      825.27      845.96      8.87 o 
  -4   4   1       31.97       20.43      2.34 o 
  -3   4   1       95.61      112.44      2.53 o 
  -2   4   1     1359.77     1262.43     10.18 o 
  -1   4   1     6475.64     6230.71     38.74 o 
   0   4   1      864.47      870.69      7.96 o 
   1   4   1      831.47      759.39      6.99 o 
   2   4   1    13343.64    13259.36     81.74 o 
   3   4   1     3985.49     3999.02     26.86 o 
   4   4   1       77.63      114.03      5.54 o 
   5   4   1     1609.41     1708.69     14.03 o 
   6   4   1      508.65      494.87     15.57 o 
   7   4   1       72.93       60.13      4.72 o 
   8   4   1      353.02      348.57     11.00 o 
   9   4   1      606.23      595.18     11.78 o 
  10   4   1      186.04      200.48     10.75 o 
  11   4   1      198.93      206.91     15.28 o 
  12   4   1       55.86       40.78     16.84 o 
 -13   5   1      517.75      559.75     35.75 o 
 -12   5   1     1614.97     1854.24     49.99 o 
 -11   5   1     1278.44     1362.06     27.95 o 
 -10   5   1       23.76       18.41      7.25 o 
  -9   5   1     1087.53     1166.34     16.50 o 
  -8   5   1     1988.72     2143.20     21.70 o 
  -7   5   1     1046.42     1019.25     12.04 o 
  -6   5   1      450.44      445.24      8.50 o 
  -5   5   1     3784.51     3901.92     27.43 o 
  -4   5   1     9047.15     9206.22     57.07 o 
  -3   5   1    10340.51    10190.85     61.60 o 
  -2   5   1      765.65      629.82      6.28 o 
  -1   5   1      519.76      549.49      5.87 o 
   0   5   1     1798.06     1751.97     13.38 o 
   1   5   1     2277.39     2163.57     16.45 o 
   2   5   1     2091.28     1935.81     15.00 o 
   3   5   1      653.63      733.10     13.80 o 
   4   5   1      210.49      224.84      4.28 o 
   5   5   1     1360.54     1365.63     11.61 o 
   6   5   1     1514.80     1506.04     14.18 o 
   7   5   1      627.55      648.95      8.89 o 
   8   5   1      556.55      532.86      9.71 o 
   9   5   1      119.33      105.98      6.99 o 
  10   5   1      304.84      295.49     10.97 o 
  11   5   1      326.75      313.65     16.70 o 
  12   5   1      299.12      251.79     25.99 o 
 -13   6   1       27.85       46.11     55.12 o 
 -12   6   1      116.52      142.24     49.23 o 
 -11   6   1      201.66      208.98     12.80 o 
 -10   6   1       14.86        4.57      7.03 o 
  -9   6   1      346.62      367.91     10.26 o 
  -8   6   1       45.82       34.15      5.31 o 
  -7   6   1        2.12        2.92      3.91 o 
  -6   6   1      412.02      385.14      6.63 o 
  -5   6   1      753.88      764.78      8.22 o 
  -4   6   1     1923.57     1990.02     14.73 o 
  -3   6   1     2184.43     2143.34     15.53 o 
  -2   6   1     1333.87     1354.81     16.54 o 
  -1   6   1      450.34      474.67      5.68 o 
   0   6   1        2.45       10.77      2.64 o 
   1   6   1       96.69      121.16      3.93 o 
   2   6   1        6.74        2.33      3.31 o 
   3   6   1       87.01       83.66      3.91 o 
   4   6   1     3717.18     3900.85     28.25 o 
   5   6   1      807.82      836.24      9.46 o 
   6   6   1      243.42      222.28      6.88 o 
   7   6   1      310.83      277.71      6.13 o 
   8   6   1      145.30      141.78     11.53 o 
   9   6   1        8.89       -0.22      6.51 o 
  10   6   1       14.26       13.59      9.42 o 
  11   6   1       13.42       -0.57     17.13 o 
  12   6   1        6.66        7.66     15.61 o 
 -12   7   1      698.49      770.59     38.18 o 
 -11   7   1      163.12      154.79     16.25 o 
 -10   7   1       70.62       64.60     10.97 o 
  -9   7   1      272.21      259.92     10.18 o 
  -8   7   1     1907.50     2145.27     23.24 o 
  -7   7   1      151.11      161.45      5.92 o 
  -6   7   1      171.63      169.79      5.11 o 
  -5   7   1      618.84      637.15      7.57 o 
  -4   7   1     1218.90     1198.81     12.05 o 
  -3   7   1     5219.49     5259.35     36.73 o 
  -2   7   1     1462.47     1376.19     11.57 o 
  -1   7   1      664.08      713.75      7.34 o 
   0   7   1     3069.43     3087.79     39.83 o 
   1   7   1     5962.46     5869.36     38.63 o 
   2   7   1     8036.43     8455.51     89.22 o 
   3   7   1     1492.43     1642.57     14.96 o 
   4   7   1     2902.28     3108.93     39.15 o 
   5   7   1     2539.37     2594.06     21.32 o 
   6   7   1     2877.71     2862.78     24.31 o 
   7   7   1      475.68      480.23      9.12 o 
   8   7   1       63.57       49.60      5.26 o 
   9   7   1      229.44      230.42     10.69 o 
  10   7   1     1604.47     1793.67     30.24 o 
  11   7   1      808.68      858.20     26.07 o 
  12   7   1        6.86       -9.22     26.20 o 
 -12   8   1       10.40      -22.80     25.71 o 
 -11   8   1       18.39       29.35     17.91 o 
 -10   8   1       22.90       23.74      9.98 o 
  -9   8   1       10.33        9.91      6.81 o 
  -8   8   1       11.46        3.12      4.84 o 
  -7   8   1      811.74      807.88     11.11 o 
  -6   8   1        1.17        3.03      3.14 o 
  -5   8   1       71.72       79.10      3.54 o 
  -4   8   1       95.92       87.17      3.91 o 
  -3   8   1      180.05      184.84      4.93 o 
  -2   8   1      109.46      119.31      3.98 o 
  -1   8   1       32.34       35.86      3.33 o 
   0   8   1      439.46      480.10      6.64 o 
   1   8   1       80.84       78.32      4.02 o 
   2   8   1       50.47       38.45      3.43 o 
   3   8   1       67.16       62.10      4.56 o 
   4   8   1       35.37       30.23      3.54 o 
   5   8   1      635.26      689.50     14.14 o 
   6   8   1      175.53      183.18      6.32 o 
   7   8   1      219.84      213.71      6.98 o 
   8   8   1       24.85        5.85      5.15 o 
   9   8   1        0.35        0.58      8.67 o 
  10   8   1       17.94       -0.12     11.23 o 
  11   8   1       80.63       74.72     17.00 o 
  12   8   1       14.60       10.78     29.30 o 
 -12   9   1      421.36      347.13     34.00 o 
 -11   9   1      311.07      309.59     50.86 o 
 -10   9   1      135.35      132.82     16.80 o 
  -9   9   1      114.67       99.91      7.79 o 
  -8   9   1      377.62      360.07     11.18 o 
  -7   9   1       30.28       16.88      4.33 o 
  -6   9   1      103.51       87.74      4.16 o 
  -5   9   1       39.11       37.11      3.75 o 
  -4   9   1     1229.55     1261.53     15.69 o 
  -3   9   1     2809.56     2845.12     24.18 o 
  -2   9   1     1379.49     1414.90     13.29 o 
  -1   9   1       87.12       83.53      4.04 o 
   0   9   1      103.98       97.17      4.40 o 
   1   9   1     6275.81     6373.24     45.98 o 
   2   9   1     1599.97     1655.42     15.57 o 
   3   9   1      496.61      541.42      8.12 o 
   4   9   1       48.39       48.43      3.94 o 
   5   9   1     4401.28     4666.17     86.51 o 
   6   9   1     1824.71     1838.25     38.05 o 
   7   9   1      265.84      290.51     10.46 o 
   8   9   1      361.40      340.52      9.37 o 
   9   9   1      196.02      205.51     13.36 o 
  10   9   1     1249.05     1287.76     72.63 o 
  11   9   1      336.60      361.51     24.17 o 
 -11  10   1        3.02       -2.61     22.76 o 
 -10  10   1      107.04       99.91     32.17 o 
  -9  10   1       23.80       14.05     11.20 o 
  -8  10   1        1.87       -7.21      7.21 o 
  -7  10   1      362.78      362.40      8.70 o 
  -6  10   1      573.09      602.85      9.87 o 
  -5  10   1       88.33       84.24     14.83 o 
  -4  10   1      123.01      113.99      6.61 o 
  -3  10   1       64.31       60.84      4.73 o 
  -2  10   1      497.21      485.49      7.51 o 
  -1  10   1     1402.31     1421.38     14.45 o 
   0  10   1     1042.28     1052.04     11.09 o 
   1  10   1     2029.70     2102.07     17.28 o 
   2  10   1      613.32      560.72      8.80 o 
   3  10   1       59.40       56.57      5.02 o 
   4  10   1       46.33       38.93      5.54 o 
   5  10   1      887.82      892.54     13.54 o 
   6  10   1      208.82      239.20     10.10 o 
   7  10   1      163.51      191.75      7.98 o 
   8  10   1       78.15       66.57      7.76 o 
   9  10   1      123.71      106.99     19.39 o 
  10  10   1       90.47       58.22     18.26 o 
  11  10   1      170.36      139.56     24.80 o 
 -11  11   1      494.86      506.78     34.46 o 
 -10  11   1      146.66      134.48     19.18 o 
  -9  11   1      752.16      800.17     29.68 o 
  -8  11   1     2009.26     2288.60     71.95 o 
  -7  11   1     1608.86     1798.11     34.16 o 
  -6  11   1      395.35      412.19     11.07 o 
  -5  11   1      167.99      180.44      6.72 o 
  -4  11   1      719.54      741.00     11.57 o 
  -3  11   1     2113.67     2183.64     21.51 o 
  -2  11   1     1056.12     1059.40     13.22 o 
  -1  11   1       10.80       10.68      3.56 o 
   0  11   1      433.80      418.88      7.00 o 
   1  11   1     4598.19     4790.41     34.74 o 
   2  11   1      594.91      585.29     13.15 o 
   3  11   1      123.20      100.00      5.98 o 
   4  11   1      577.99      552.96     13.87 o 
   5  11   1     2546.43     2580.68     27.00 o 
   6  11   1      126.67      118.35      8.43 o 
   7  11   1        3.14        6.44      7.44 o 
   8  11   1      161.79      123.99     15.28 o 
   9  11   1       15.65        2.83     16.74 o 
  10  11   1      316.12      320.64     27.97 o 
  11  11   1       54.93       73.97     38.33 o 
 -10  12   1       12.12        0.49     26.71 o 
  -9  12   1        1.08      -10.47     15.28 o 
  -8  12   1      400.38      419.67     41.22 o 
  -7  12   1       18.54       21.90      7.14 o 
  -6  12   1      132.72      120.79      7.84 o 
  -5  12   1      643.75      652.02     18.43 o 
  -4  12   1     1698.31     1731.11     23.86 o 
  -3  12   1      543.61      495.71     10.46 o 
  -2  12   1      113.43      101.88     10.46 o 
  -1  12   1      234.36      227.55      6.69 o 
   0  12   1     1410.83     1443.81     24.30 o 
   1  12   1       80.09       61.74      6.79 o 
   2  12   1      140.61      137.47      6.25 o 
   3  12   1       57.81       48.32      5.80 o 
   4  12   1      421.27      417.58     11.09 o 
   5  12   1     1229.11     1310.80     23.74 o 
   6  12   1      256.22      258.12     12.45 o 
   7  12   1        0.53       -6.81      9.94 o 
   8  12   1      453.29      436.04     21.19 o 
   9  12   1       65.79       77.46     18.82 o 
  10  12   1      119.93       88.39     26.09 o 
 -10  13   1        0.52       11.98     24.62 o 
  -9  13   1       38.03       40.77     19.17 o 
  -8  13   1      210.69      186.30     21.53 o 
  -7  13   1       36.76       27.91     11.50 o 
  -6  13   1      128.61      122.66     11.99 o 
  -5  13   1        0.94       -0.52      5.09 o 
  -4  13   1      372.48      360.66     20.74 o 
  -3  13   1      581.54      589.18     32.74 o 
  -2  13   1       61.55       52.02      6.43 o 
  -1  13   1        3.43        8.19      5.11 o 
   0  13   1      384.26      381.97     11.62 o 
   1  13   1     1308.56     1372.81     17.04 o 
   2  13   1      768.29      758.18     14.17 o 
   3  13   1       42.06       47.17      7.45 o 
   4  13   1        4.04       -7.68      8.72 o 
   5  13   1     1500.29     1592.88     26.66 o 
   6  13   1     1867.11     2044.05     35.27 o 
   7  13   1      347.80      354.55     18.86 o 
   8  13   1      169.77      189.51     19.87 o 
   9  13   1      325.32      295.12     27.57 o 
  10  13   1     1004.73     1223.43     50.88 o 
  -9  14   1        9.33        3.84     31.09 o 
  -8  14   1      147.43      163.08     23.23 o 
  -7  14   1       53.29       50.79     16.94 o 
  -6  14   1      307.05      305.48     15.07 o 
  -5  14   1       13.22       14.80      7.17 o 
  -4  14   1      330.58      328.42     11.81 o 
  -3  14   1       13.76        9.75      8.01 o 
  -2  14   1     1113.09     1165.44     17.99 o 
  -1  14   1      371.39      358.96     17.44 o 
   0  14   1      341.38      349.27     16.36 o 
   1  14   1      409.51      410.14      9.91 o 
   2  14   1      701.40      655.65     15.47 o 
   3  14   1      197.64      196.79     10.95 o 
   4  14   1        3.96        8.83      9.92 o 
   5  14   1        5.92        6.02     10.88 o 
   6  14   1       17.24       29.51     13.46 o 
   7  14   1     1024.71     1050.76     33.77 o 
   8  14   1       11.90       16.50     18.42 o 
   9  14   1       16.24        6.52     22.78 o 
  -9  15   1      322.96      292.19     29.70 o 
  -8  15   1     1197.98     1361.69     41.44 o 
  -7  15   1     1060.13     1122.82     35.76 o 
  -6  15   1      113.37      125.92     16.68 o 
  -5  15   1      133.41      122.63     19.33 o 
  -4  15   1     1158.76     1195.39     37.25 o 
  -3  15   1      586.72      600.53     14.80 o 
  -2  15   1      358.40      363.05     11.18 o 
  -1  15   1      459.18      449.75     11.94 o 
   0  15   1     1488.97     1570.01     21.16 o 
   1  15   1     1528.78     1595.78     21.53 o 
   2  15   1      872.73      886.63     19.27 o 
   3  15   1      269.41      259.96     12.50 o 
   4  15   1      131.20      131.22     17.51 o 
   5  15   1      148.45      148.86     16.15 o 
   6  15   1     1518.00     1534.07     40.08 o 
   7  15   1        1.81       20.65     20.73 o 
   8  15   1        0.89       24.82     22.32 o 
  -8  16   1        7.81       15.52     26.28 o 
  -7  16   1       24.86        6.71     20.35 o 
  -6  16   1      177.54      163.00     18.76 o 
  -5  16   1        7.55        5.05     16.62 o 
  -4  16   1       96.78       80.46     15.09 o 
  -3  16   1        7.93        8.80      9.97 o 
  -2  16   1      169.81      157.46     11.88 o 
  -1  16   1       12.50       10.23      9.38 o 
   0  16   1       18.36       17.47      7.77 o 
   1  16   1       47.90       34.50     11.08 o 
   2  16   1      115.88      111.61     11.89 o 
   3  16   1        0.35        2.97     13.22 o 
   4  16   1        7.53       -1.92     13.07 o 
   5  16   1       55.34       63.11     18.16 o 
   6  16   1       73.07       55.45     18.61 o 
   7  16   1       25.15       18.26     22.97 o 
  -7  17   1      517.27      501.67     37.65 o 
  -6  17   1       29.66       -8.24     20.07 o 
  -5  17   1      140.52      126.44     20.26 o 
  -4  17   1      704.38      743.04     40.79 o 
  -3  17   1      603.67      625.10     23.89 o 
  -2  17   1       58.37       56.13     13.32 o 
  -1  17   1       35.89       18.26     11.73 o 
   0  17   1      356.33      347.65     15.37 o 
   1  17   1      530.59      531.45     20.02 o 
   2  17   1      224.83      219.52     15.73 o 
   3  17   1       30.11       18.26     15.48 o 
   4  17   1       30.64       26.21     17.99 o 
   5  17   1       45.53       47.25     19.92 o 
   6  17   1      533.61      490.96     33.38 o 
  -6  18   1        0.03        9.08     23.50 o 
  -5  18   1      128.64      130.44     21.84 o 
  -4  18   1      337.91      300.47     24.59 o 
  -3  18   1       67.81       72.00     16.68 o 
  -2  18   1        0.84      -13.55     14.42 o 
  -1  18   1       16.33       16.88     13.52 o 
   0  18   1      136.08      132.57     14.32 o 
   1  18   1      105.93       99.17     26.72 o 
   2  18   1       84.73       68.24     17.09 o 
   3  18   1      195.67      183.74     20.38 o 
   4  18   1      280.25      241.08     23.11 o 
   5  18   1      203.81      171.91     24.26 o 
  -4  19   1       10.05      -23.42     25.33 o 
  -3  19   1       49.28       40.84     24.90 o 
  -2  19   1       31.95       20.84     20.63 o 
  -1  19   1       32.46       57.01     21.53 o 
   0  19   1       93.05       65.22     15.85 o 
   1  19   1      412.58      381.74     26.35 o 
   2  19   1      152.01      137.48     24.17 o 
   3  19   1       14.91       30.06     20.21 o 
   4  19   1       68.47       70.05     39.58 o 
  -1  20   1      191.12      158.59     36.91 o 
   0  20   1        1.20      -26.61     26.85 o 
   1  20   1      110.89       97.06     79.61 o 
 -13   0   2       17.65       32.34     19.30 o 
 -12   0   2       71.63       52.00     16.62 o 
 -11   0   2      520.54      515.85     22.36 o 
 -10   0   2     2927.40     3204.21     45.32 o 
  -9   0   2      307.87      306.48     10.73 o 
  -8   0   2      127.82      134.59      8.04 o 
  -7   0   2     2080.37     2225.54     26.25 o 
  -6   0   2     2538.81     2547.27     29.56 o 
  -5   0   2      795.37      778.99     13.80 o 
  -4   0   2     3825.36     4297.43     56.75 o 
  -3   0   2      576.34      501.57      8.07 o 
  -2   0   2     8119.70     7970.90     69.71 o 
  -1   0   2     3244.83     3450.89     32.61 o 
   0   0   2     5158.82     4792.94     45.75 o 
   1   0   2     4690.40     4457.84     46.71 o 
   2   0   2     7891.86     7675.21     70.68 o 
   3   0   2     2232.64     2054.03     24.57 o 
   4   0   2       10.79       15.90      3.22 o 
   5   0   2      149.86      143.19      7.87 o 
   6   0   2     3738.99     4098.51     51.88 o 
   7   0   2      790.54      816.00     19.16 o 
   8   0   2      148.60      130.12     11.44 o 
   9   0   2      941.00      890.45     29.54 o 
  10   0   2        1.06        2.68     17.33 o 
  11   0   2      174.06      136.55     25.56 o 
  12   0   2      102.76      106.15     25.91 o 
 -13   1   2       85.33       91.15     15.39 o 
 -12   1   2       21.16        6.39     11.73 o 
 -11   1   2      288.33      268.69     11.85 o 
 -10   1   2        0.14        4.32      4.83 o 
  -9   1   2     1264.07     1331.19     15.96 o 
  -8   1   2       87.72       84.75      5.36 o 
  -7   1   2     1728.29     1754.84     16.80 o 
  -6   1   2     1449.41     1507.31     14.54 o 
  -5   1   2      108.35      140.85      4.65 o 
  -4   1   2       87.18       85.98      4.65 o 
  -3   1   2      128.56      110.61      2.94 o 
  -2   1   2     2817.60     2693.07     25.67 o 
  -1   1   2     2637.09     2542.62     18.54 o 
   0   1   2     3865.46     3627.46     27.22 o 
   1   1   2     3517.54     3450.28     39.99 o 
   2   1   2      543.06      547.37      5.87 o 
   3   1   2      133.19      130.98      2.78 o 
   4   1   2        2.88        1.34      5.27 o 
   5   1   2      115.89      110.93      5.72 o 
   6   1   2       27.94       29.39      3.78 o 
   7   1   2       27.41       22.30      5.18 o 
   8   1   2      102.32      105.56     12.42 o 
   9   1   2        5.58       16.78      9.82 o 
  10   1   2        4.05        7.67     11.33 o 
  11   1   2        2.93       -1.34     14.10 o 
  12   1   2       77.54       48.29     19.36 o 
 -13   2   2       58.10       67.93     20.64 o 
 -12   2   2       37.56       36.03     12.44 o 
 -11   2   2      545.35      559.93     20.12 o 
 -10   2   2     1083.24     1100.71     18.41 o 
  -9   2   2       19.73       17.36      5.15 o 
  -8   2   2      327.12      296.04      6.15 o 
  -7   2   2     2181.73     2314.16     19.92 o 
  -6   2   2     1169.76     1124.45     11.86 o 
  -5   2   2     1676.67     1667.22     15.67 o 
  -4   2   2     2110.33     2259.49     18.63 o 
  -3   2   2     2844.48     2657.60     21.10 o 
  -2   2   2    11372.68    10670.38    162.53 o 
  -1   2   2    10976.99    10523.54     67.64 o 
   0   2   2     1411.62     1370.35     11.73 o 
   1   2   2      618.91      585.28      6.40 o 
   2   2   2     5627.40     5197.89     33.19 o 
   3   2   2     3113.40     2710.40     21.09 o 
   4   2   2      190.44      154.60      4.30 o 
   5   2   2     1691.99     1738.65     15.86 o 
   6   2   2     9177.77     9925.14    133.52 o 
   7   2   2     7836.25     8267.68     65.07 o 
   8   2   2      971.82      999.80     13.55 o 
   9   2   2        2.78        5.37      6.82 o 
  10   2   2      167.14      139.21      9.82 o 
  11   2   2      699.84      684.74     25.79 o 
  12   2   2      428.80      405.02     24.10 o 
 -13   3   2       12.11       26.99     20.19 o 
 -12   3   2      193.69      189.09     17.70 o 
 -11   3   2        0.19       15.49     10.46 o 
 -10   3   2      370.12      386.23     11.58 o 
  -9   3   2       63.46       63.11      5.68 o 
  -8   3   2     1477.43     1481.25     16.07 o 
  -7   3   2       42.00       44.42      4.15 o 
  -6   3   2      313.59      353.47      6.31 o 
  -5   3   2     1946.93     2055.23     17.54 o 
  -4   3   2       28.64       20.28      2.64 o 
  -3   3   2      178.73      181.50      3.82 o 
  -2   3   2      450.83      481.47      5.64 o 
  -1   3   2     5038.37     4840.97     34.05 o 
   0   3   2      132.06      116.78      3.03 o 
   1   3   2      193.73      188.40      3.15 o 
   2   3   2     1217.41     1281.43     19.69 o 
   3   3   2       68.68       69.26      3.15 o 
   4   3   2      126.57      127.93      3.15 o 
   5   3   2       21.59       15.28      3.51 o 
   6   3   2       60.44       55.27      4.53 o 
   7   3   2       66.44       72.96      4.98 o 
   8   3   2       11.43       10.86      5.62 o 
   9   3   2      257.26      228.46     14.39 o 
  10   3   2       19.65       19.43      9.67 o 
  11   3   2        7.19       12.89     15.19 o 
  12   3   2       28.06       -2.58     16.91 o 
 -13   4   2       32.09       25.81     24.71 o 
 -12   4   2        8.62        5.75     24.93 o 
 -11   4   2      609.86      620.42     17.65 o 
 -10   4   2      533.33      518.96     17.35 o 
  -9   4   2       49.48       38.96      6.44 o 
  -8   4   2       13.83       12.00      5.29 o 
  -7   4   2     1466.32     1556.85     30.95 o 
  -6   4   2      711.70      684.19      9.63 o 
  -5   4   2      113.42      114.10      3.66 o 
  -4   4   2       48.97       59.77      3.02 o 
  -3   4   2     4485.51     4502.05     33.67 o 
  -2   4   2     1014.22      806.30      7.97 o 
  -1   4   2       16.55       11.60      1.88 o 
   0   4   2     1336.58     1324.09     16.20 o 
   1   4   2       49.92       51.02      2.27 o 
   2   4   2     1120.07      990.26      9.67 o 
   3   4   2     2586.97     2393.78     17.93 o 
   4   4   2      547.23      510.43      6.52 o 
   5   4   2      648.34      705.86      7.65 o 
   6   4   2     1125.51     1163.17     13.04 o 
   7   4   2     2725.58     2936.67     27.80 o 
   8   4   2       44.32       58.48     10.01 o 
   9   4   2       41.10       21.41      7.24 o 
  10   4   2       19.78       28.77      7.73 o 
  11   4   2      849.81      880.48     28.19 o 
  12   4   2      325.88      264.13     27.97 o 
 -13   5   2       57.25       15.54     43.87 o 
 -12   5   2        2.69       -1.09     15.67 o 
 -11   5   2      355.02      362.01     15.68 o 
 -10   5   2        6.46       10.39      8.15 o 
  -9   5   2        4.77        4.43      6.97 o 
  -8   5   2      122.29      115.50      5.60 o 
  -7   5   2      198.41      192.33      7.42 o 
  -6   5   2      272.96      264.73      7.42 o 
  -5   5   2     2415.13     2562.63     21.52 o 
  -4   5   2     1963.84     2050.04     18.44 o 
  -3   5   2      142.27      131.01      4.02 o 
  -2   5   2     1931.09     1936.34     15.51 o 
  -1   5   2      230.51      186.22      3.97 o 
   0   5   2      805.03      851.92      8.42 o 
   1   5   2        3.11        3.75      2.31 o 
   2   5   2       31.78       39.21      2.71 o 
   3   5   2      308.01      318.55      5.18 o 
   4   5   2      438.92      408.36      6.29 o 
   5   5   2      361.64      372.09      6.74 o 
   6   5   2      115.60      107.43      5.27 o 
   7   5   2       35.42       26.15      4.96 o 
   8   5   2      118.59      127.90      8.22 o 
   9   5   2        7.51        9.80      7.68 o 
  10   5   2      178.81      186.48     13.25 o 
  11   5   2       13.19       11.36     12.20 o 
  12   5   2        2.49       -9.47     19.84 o 
 -13   6   2      138.93       90.61     65.95 o 
 -12   6   2       49.44       47.35     24.30 o 
 -11   6   2     1617.31     1722.62     36.94 o 
 -10   6   2      850.22      875.74     17.71 o 
  -9   6   2        3.15       -6.05      6.05 o 
  -8   6   2      468.14      526.96      9.45 o 
  -7   6   2       78.59       82.11      4.99 o 
  -6   6   2     4988.04     5153.41     39.93 o 
  -5   6   2       67.60       55.83      4.37 o 
  -4   6   2      161.21      161.41      4.91 o 
  -3   6   2     3220.79     3320.21     25.27 o 
  -2   6   2     1893.03     1746.69     14.52 o 
  -1   6   2      212.39      192.47      6.44 o 
   0   6   2       51.48       59.94      4.20 o 
   1   6   2      742.58      796.62      9.68 o 
   2   6   2      143.84      125.16      9.21 o 
   3   6   2       14.06        5.39      3.39 o 
   4   6   2       16.83       10.33      3.59 o 
   5   6   2        1.78        2.46      3.09 o 
   6   6   2      768.30      768.70      9.61 o 
   7   6   2     2032.85     2100.19     49.92 o 
   8   6   2       49.35       45.06      6.90 o 
   9   6   2      295.69      312.15      9.53 o 
  10   6   2       47.52       21.45     13.99 o 
  11   6   2      257.67      238.44     19.85 o 
  12   6   2      250.10      229.29     26.89 o 
 -12   7   2      164.70      138.27     24.29 o 
 -11   7   2       19.48       15.05     14.21 o 
 -10   7   2       53.93       43.22     10.90 o 
  -9   7   2      275.19      284.53     11.29 o 
  -8   7   2     1372.81     1540.79     20.21 o 
  -7   7   2      684.94      733.85     12.12 o 
  -6   7   2     1095.36     1106.28     14.12 o 
  -5   7   2      238.82      222.12      5.69 o 
  -4   7   2      777.64      759.26      9.49 o 
  -3   7   2      848.81      808.65     10.84 o 
  -2   7   2      206.54      231.91      5.14 o 
  -1   7   2       18.78       16.19      2.95 o 
   0   7   2      474.75      462.75      6.82 o 
   1   7   2     1292.77     1193.41     11.87 o 
   2   7   2      639.25      611.26      9.31 o 
   3   7   2      445.88      432.73      6.89 o 
   4   7   2       11.28       13.26      3.99 o 
   5   7   2      308.02      295.00      6.61 o 
   6   7   2      129.22      106.30      5.15 o 
   7   7   2       32.72       29.90      4.35 o 
   8   7   2        1.60        6.09      6.39 o 
   9   7   2      350.91      318.41     11.12 o 
  10   7   2        0.02       -2.49     13.38 o 
  11   7   2       64.46       54.50     16.96 o 
  12   7   2      199.33      166.33     31.17 o 
 -12   8   2       15.10        8.60     17.62 o 
 -11   8   2      348.00      324.26     23.87 o 
 -10   8   2      238.87      197.42     14.73 o 
  -9   8   2      133.02      112.71     10.68 o 
  -8   8   2      451.30      469.18     12.01 o 
  -7   8   2      214.72      218.12      7.33 o 
  -6   8   2     4890.81     5160.91     40.29 o 
  -5   8   2     1705.99     1727.68     21.28 o 
  -4   8   2      847.18      852.10     11.50 o 
  -3   8   2     4010.75     4100.56     32.63 o 
  -2   8   2    10607.60    10727.91     71.20 o 
  -1   8   2     1368.62     1312.14     12.85 o 
   0   8   2     1668.95     1682.88     17.08 o 
   1   8   2     3868.60     3900.90     30.47 o 
   2   8   2     7564.35     7754.79     49.81 o 
   3   8   2     8364.37     8494.16    100.83 o 
   4   8   2     2497.25     2536.21     21.70 o 
   5   8   2     1712.72     1786.24     17.91 o 
   6   8   2     3045.63     3136.70     29.08 o 
   7   8   2     3046.42     3398.40     41.39 o 
   8   8   2     1050.68     1192.74     22.74 o 
   9   8   2       10.72       13.40     13.40 o 
  10   8   2      720.31      739.89     54.66 o 
  11   8   2     1063.35     1150.36     36.73 o 
 -12   9   2      149.46      120.47     23.87 o 
 -11   9   2      341.51      321.70     44.16 o 
 -10   9   2      769.38      829.72     27.50 o 
  -9   9   2      217.50      236.15     16.98 o 
  -8   9   2       20.74       10.96      7.57 o 
  -7   9   2        1.88       -0.20      6.76 o 
  -6   9   2      884.85      903.80     13.04 o 
  -5   9   2      683.69      685.01     11.07 o 
  -4   9   2     2389.10     2438.61     23.52 o 
  -3   9   2      866.31      856.42     10.33 o 
  -2   9   2     1033.85     1067.08     10.69 o 
  -1   9   2      505.63      479.69      6.93 o 
   0   9   2        1.50        3.75      4.04 o 
   1   9   2      312.60      297.74     11.09 o 
   2   9   2      116.78      105.12      5.22 o 
   3   9   2        0.24        1.07      4.37 o 
   4   9   2       13.86       10.93      5.06 o 
   5   9   2       47.91       43.67      5.09 o 
   6   9   2        2.30       -5.79      5.79 o 
   7   9   2       61.30       43.45      5.71 o 
   8   9   2       32.06       17.16      6.43 o 
   9   9   2       32.58       33.30     15.08 o 
  10   9   2      312.46      311.73     23.64 o 
  11   9   2      224.18      184.36     22.58 o 
 -11  10   2      397.85      356.92     40.32 o 
 -10  10   2      257.48      248.11     20.96 o 
  -9  10   2      201.17      184.49     12.56 o 
  -8  10   2       24.95       18.97      8.49 o 
  -7  10   2      337.30      346.03     10.91 o 
  -6  10   2      580.40      575.80     11.19 o 
  -5  10   2     1542.73     1590.93     19.01 o 
  -4  10   2      752.29      716.36     11.30 o 
  -3  10   2       17.56       20.24      4.04 o 
  -2  10   2     1228.80     1319.04     12.92 o 
  -1  10   2       24.55       15.47      3.37 o 
   0  10   2      179.87      179.76      5.36 o 
   1  10   2        4.98        4.32      3.99 o 
   2  10   2      713.12      728.50     10.30 o 
   3  10   2      392.99      374.03      8.17 o 
   4  10   2      598.66      563.44     10.05 o 
   5  10   2      111.50       95.83      6.51 o 
   6  10   2      439.65      409.15      9.45 o 
   7  10   2      429.61      430.96     10.43 o 
   8  10   2       33.41       15.59      8.83 o 
   9  10   2      260.51      234.08     16.90 o 
  10  10   2        0.94      -10.97     19.31 o 
  11  10   2      606.58      671.08     60.28 o 
 -11  11   2        0.24      -13.15     20.88 o 
 -10  11   2       19.88       17.90     17.96 o 
  -9  11   2       34.37       25.80     15.35 o 
  -8  11   2      487.19      513.97     15.04 o 
  -7  11   2      424.47      430.56     13.15 o 
  -6  11   2        1.73        8.38      7.12 o 
  -5  11   2      162.16      149.27      7.82 o 
  -4  11   2       28.65       25.61      5.28 o 
  -3  11   2       91.55       94.27      5.74 o 
  -2  11   2       74.87       66.10      4.34 o 
  -1  11   2      415.36      382.97      7.71 o 
   0  11   2       66.86       55.71      5.81 o 
   1  11   2     1093.16     1081.05     18.91 o 
   2  11   2     1039.24     1059.07     13.35 o 
   3  11   2       34.77       30.99      5.36 o 
   4  11   2       63.88       65.92      6.00 o 
   5  11   2        8.46        9.97      5.29 o 
   6  11   2        4.67        4.66      6.03 o 
   7  11   2       33.90       40.17      9.65 o 
   8  11   2       36.83       31.18     12.82 o 
   9  11   2        0.23       -0.44     15.78 o 
  10  11   2        1.35       -8.47     22.13 o 
 -10  12   2      256.86      260.99     23.02 o 
  -9  12   2       61.92       47.89     18.54 o 
  -8  12   2       19.47       17.15     12.87 o 
  -7  12   2      449.83      473.33     19.23 o 
  -6  12   2      298.96      280.19     10.52 o 
  -5  12   2      923.57      886.62     16.05 o 
  -4  12   2       51.82       41.20      6.61 o 
  -3  12   2      310.82      320.64      7.99 o 
  -2  12   2      913.64      954.19     12.59 o 
  -1  12   2      351.74      375.54     10.73 o 
   0  12   2       70.95       63.15      5.60 o 
   1  12   2       91.74       90.34      5.92 o 
   2  12   2     2004.90     2045.45     22.92 o 
   3  12   2     1099.39     1104.47     25.26 o 
   4  12   2       49.01       51.74      5.86 o 
   5  12   2        2.61        0.42      5.13 o 
   6  12   2      461.37      422.15     10.19 o 
   7  12   2      309.34      308.99     14.17 o 
   8  12   2      131.75      133.76     14.79 o 
   9  12   2       16.19        0.32     18.31 o 
  10  12   2       37.13       32.84     33.95 o 
 -10  13   2        1.12      -14.12     23.88 o 
  -9  13   2        1.71        4.18     21.71 o 
  -8  13   2      643.66      649.13     21.47 o 
  -7  13   2      694.80      685.48     20.17 o 
  -6  13   2      129.80      117.81      9.88 o 
  -5  13   2       43.39       34.33      8.26 o 
  -4  13   2       25.47       25.79      6.14 o 
  -3  13   2        0.08       -3.50      5.98 o 
  -2  13   2      312.79      295.86      9.03 o 
  -1  13   2      127.12      112.69      7.08 o 
   0  13   2      233.03      226.63      7.71 o 
   1  13   2      788.71      797.75     12.23 o 
   2  13   2      160.00      149.53      8.07 o 
   3  13   2      133.29      125.18      7.93 o 
   4  13   2      157.63      154.05      9.70 o 
   5  13   2       13.93        5.55      8.89 o 
   6  13   2       78.86       64.40     10.48 o 
   7  13   2      489.08      480.70     20.88 o 
   8  13   2      235.47      214.89     20.50 o 
   9  13   2        4.45      -17.29     23.76 o 
  -9  14   2        4.92       12.60     20.69 o 
  -8  14   2       94.70       55.19     16.21 o 
  -7  14   2      796.48      891.12     26.82 o 
  -6  14   2     1064.15     1046.06     27.78 o 
  -5  14   2      358.86      343.92     16.80 o 
  -4  14   2      786.63      789.49     19.09 o 
  -3  14   2      376.91      398.86     15.17 o 
  -2  14   2     1946.76     2124.22     26.42 o 
  -1  14   2     1379.53     1395.88     19.07 o 
   0  14   2     1033.52     1100.60     15.76 o 
   1  14   2     1632.08     1708.10     21.90 o 
   2  14   2     3127.22     3411.02     38.37 o 
   3  14   2     1673.20     1775.90     27.25 o 
   4  14   2      481.71      511.03     14.20 o 
   5  14   2      492.84      495.62     16.90 o 
   6  14   2      935.66      936.79     28.28 o 
   7  14   2      936.23     1004.53     29.80 o 
   8  14   2      570.46      627.74     35.30 o 
   9  14   2       53.44       36.83     34.84 o 
  -9  15   2      128.13      105.92     67.29 o 
  -8  15   2       73.15       51.76     20.55 o 
  -7  15   2        4.08        1.53     26.00 o 
  -6  15   2      489.26      522.43     24.87 o 
  -5  15   2      695.43      725.27     27.05 o 
  -4  15   2       20.73       21.00     12.32 o 
  -3  15   2      285.66      282.35     20.11 o 
  -2  15   2      102.44       99.13      9.72 o 
  -1  15   2      801.17      799.25     15.22 o 
   0  15   2      409.02      401.66     11.84 o 
   1  15   2       56.13       49.87     12.60 o 
   2  15   2       92.68       78.79      9.44 o 
   3  15   2        7.54       14.62     14.83 o 
   4  15   2      123.92      115.78     11.60 o 
   5  15   2        6.52        9.35     12.43 o 
   6  15   2      184.48      158.64     20.40 o 
   7  15   2        0.18        1.35     20.26 o 
   8  15   2       54.72       40.06     27.62 o 
  -8  16   2       61.51       33.73     36.81 o 
  -7  16   2      443.64      485.18     29.88 o 
  -6  16   2      294.95      248.14     22.94 o 
  -5  16   2        7.01        3.26     17.23 o 
  -4  16   2      186.80      158.08     27.08 o 
  -3  16   2       35.96       15.67     12.85 o 
  -2  16   2      139.16      131.57     10.98 o 
  -1  16   2       68.60       57.46      8.75 o 
   0  16   2       35.72       31.68      9.29 o 
   1  16   2       14.28        6.19      9.57 o 
   2  16   2      212.94      195.97     14.18 o 
   3  16   2       45.80       45.01     14.60 o 
   4  16   2       32.94       30.25     17.40 o 
   5  16   2       75.61       80.13     22.36 o 
   6  16   2       27.88       22.30     19.69 o 
   7  16   2       30.12       22.28     28.67 o 
  -7  17   2      609.06      617.41     45.63 o 
  -6  17   2        0.78      -19.94     19.94 o 
  -5  17   2       14.33        4.38     18.23 o 
  -4  17   2      278.09      293.94     20.73 o 
  -3  17   2      354.00      388.11     25.19 o 
  -2  17   2       56.46       69.20     13.94 o 
  -1  17   2       11.89       -3.05     12.25 o 
   0  17   2       94.11       79.59     12.32 o 
   1  17   2       65.48       66.36     14.09 o 
   2  17   2      249.22      222.98     18.05 o 
   3  17   2       66.24       59.23     15.54 o 
   4  17   2        2.43        1.51     17.30 o 
   5  17   2       42.67       35.47     22.16 o 
   6  17   2       76.28       81.21     24.20 o 
  -5  18   2       20.26       14.88     23.25 o 
  -4  18   2       31.98       30.62     22.51 o 
  -3  18   2      180.08      155.65     20.15 o 
  -2  18   2       71.23       53.88     18.20 o 
  -1  18   2      709.41      691.76     28.36 o 
   0  18   2       73.69       55.97     19.46 o 
   1  18   2      460.15      445.99     24.44 o 
   2  18   2      885.68      949.71     36.50 o 
   3  18   2      405.95      430.26     24.59 o 
   4  18   2      207.43      164.51     25.07 o 
   5  18   2       44.07       19.52     25.71 o 
  -4  19   2        0.37        2.98     25.95 o 
  -3  19   2       89.71       83.27     27.80 o 
  -2  19   2      161.38      112.66     24.63 o 
  -1  19   2       89.73      103.78     24.13 o 
   0  19   2       29.33        7.14     23.63 o 
   1  19   2        0.08      -19.77     24.92 o 
   2  19   2       19.60       32.08     18.97 o 
   3  19   2        3.73       10.92     22.92 o 
 -13   1   3      172.46      127.45     18.73 o 
 -12   1   3      202.77      197.50     16.60 o 
 -11   1   3        3.01       10.72     10.70 o 
 -10   1   3       28.53       28.46      7.17 o 
  -9   1   3     2237.53     2295.71     35.83 o 
  -8   1   3      597.84      594.87     11.35 o 
  -7   1   3      123.70      116.64      6.08 o 
  -6   1   3     1548.23     1621.46     29.36 o 
  -5   1   3     3220.41     3097.84     30.21 o 
  -4   1   3     5840.50     6070.10     43.31 o 
  -3   1   3     2702.31     2861.82     20.72 o 
  -2   1   3      629.81      718.99     12.46 o 
  -1   1   3     1221.42     1045.19     10.96 o 
   0   1   3     7691.60     7452.91     51.25 o 
   1   1   3     1669.00     1825.07     15.03 o 
   2   1   3     2507.27     2793.60     22.97 o 
   3   1   3     4756.39     4963.23     42.42 o 
   4   1   3     3715.23     3598.97     25.79 o 
   5   1   3      172.54      150.18      4.83 o 
   6   1   3      298.94      279.06      7.22 o 
   7   1   3      157.34      159.10      7.88 o 
   8   1   3     1960.62     2063.62     26.71 o 
   9   1   3      126.80      115.86     13.24 o 
  10   1   3       42.89       32.60     13.62 o 
  11   1   3      371.51      362.31     22.71 o 
  12   1   3      498.17      515.60     29.69 o 
 -13   2   3       82.10       76.61     26.89 o 
 -12   2   3        0.30      -13.78     13.78 o 
 -11   2   3       69.18       63.86     18.41 o 
 -10   2   3        1.39        3.73      7.29 o 
  -9   2   3       87.37       71.99      7.40 o 
  -8   2   3       23.16       22.57      6.08 o 
  -7   2   3        3.52       -0.21      4.80 o 
  -6   2   3        6.68        8.75      3.61 o 
  -5   2   3      235.69      231.62      4.89 o 
  -4   2   3       93.89      104.71      5.36 o 
  -3   2   3        9.25        5.41      2.59 o 
  -2   2   3      398.15      398.10      5.86 o 
  -1   2   3     1541.83     1668.84     14.33 o 
   0   2   3     1754.36     1760.03     24.97 o 
   1   2   3       52.41       39.81      3.28 o 
   2   2   3      179.24      177.52      9.12 o 
   3   2   3      720.32      805.76      8.41 o 
   4   2   3      549.34      552.86      7.20 o 
   5   2   3      565.54      575.90      8.48 o 
   6   2   3       39.01       39.15      5.27 o 
   7   2   3      248.59      223.26     13.23 o 
   8   2   3       18.38        8.09      8.06 o 
   9   2   3      166.82      159.76     13.31 o 
  10   2   3       31.53       28.52     15.05 o 
  11   2   3        3.21      -12.83     16.44 o 
  12   2   3       23.27       -7.46     21.03 o 
 -13   3   3      285.78      281.53     23.74 o 
 -12   3   3        1.19       14.63     17.04 o 
 -11   3   3       24.61       12.33     12.05 o 
 -10   3   3     1541.42     1689.99     27.83 o 
  -9   3   3     2175.60     2281.29     38.88 o 
  -8   3   3     1237.83     1228.28     17.29 o 
  -7   3   3      725.75      762.50      9.70 o 
  -6   3   3     3359.71     3409.70     27.83 o 
  -5   3   3     9459.75     9727.64     73.93 o 
  -4   3   3     2190.42     2046.65     17.93 o 
  -3   3   3      321.61      301.33      5.93 o 
  -2   3   3       68.46      146.78     10.81 o 
  -1   3   3     3637.63     3085.07     26.45 o 
   0   3   3     5084.73     4697.57     34.31 o 
   1   3   3     4034.87     4000.57     31.13 o 
   2   3   3     3136.21     3284.06     24.14 o 
   3   3   3     7087.92     7252.02     54.20 o 
   4   3   3     2423.45     2365.37     18.21 o 
   5   3   3     1114.59     1070.35     19.54 o 
   6   3   3      161.92      142.62      5.36 o 
   7   3   3      412.90      419.59      8.54 o 
   8   3   3      735.88      790.55     13.51 o 
   9   3   3      231.24      199.31     14.30 o 
  10   3   3       18.38        5.69     14.70 o 
  11   3   3       37.74       21.24     17.29 o 
  12   3   3      371.72      354.17     26.49 o 
 -13   4   3        0.03      -19.17     19.17 o 
 -12   4   3      234.43      235.62     23.51 o 
 -11   4   3       36.64       19.82     14.21 o 
 -10   4   3        0.34       -8.22      8.27 o 
  -9   4   3      290.25      320.90      7.55 o 
  -8   4   3       15.83        9.59      4.51 o 
  -7   4   3      461.65      469.91      8.00 o 
  -6   4   3      202.74      207.57      5.78 o 
  -5   4   3       25.06       29.77      3.35 o 
  -4   4   3        0.02        4.30      2.90 o 
  -3   4   3       78.83       89.19      4.35 o 
  -2   4   3        7.18       12.43      3.09 o 
  -1   4   3     1465.39     1586.97     17.80 o 
   0   4   3       25.06       24.95      3.43 o 
   1   4   3       31.99       32.84      2.92 o 
   2   4   3     1656.37     1647.39     13.73 o 
   3   4   3     2750.85     2956.22     22.24 o 
   4   4   3      331.62      325.67      5.78 o 
   5   4   3       44.87       38.33      3.26 o 
   6   4   3      654.43      625.51     10.09 o 
   7   4   3       94.54       92.61      5.70 o 
   8   4   3      176.70      156.26      8.06 o 
   9   4   3      163.56      135.94      9.90 o 
  10   4   3       74.62       49.26     15.28 o 
  11   4   3      539.60      568.00     48.74 o 
  12   4   3      134.90      102.21     26.41 o 
 -13   5   3      187.39      156.84     22.93 o 
 -12   5   3      281.81      290.03     24.02 o 
 -11   5   3      404.79      378.16     17.76 o 
 -10   5   3      591.40      594.78     26.66 o 
  -9   5   3      306.41      276.75      9.11 o 
  -8   5   3        2.67        7.42      5.05 o 
  -7   5   3      378.82      350.59      8.16 o 
  -6   5   3      319.27      306.86      7.78 o 
  -5   5   3      843.62      844.23     12.00 o 
  -4   5   3      526.20      595.84      8.44 o 
  -3   5   3      354.88      316.50      6.06 o 
  -2   5   3     1968.11     2181.39     18.63 o 
  -1   5   3      366.50      302.01      9.66 o 
   0   5   3       82.97       55.17      3.98 o 
   1   5   3      467.48      496.86      7.47 o 
   2   5   3      408.40      466.89      6.42 o 
   3   5   3      639.73      659.77      8.42 o 
   4   5   3      933.96      903.33     10.35 o 
   5   5   3        3.05        1.41      3.47 o 
   6   5   3        8.27        3.17      5.09 o 
   7   5   3      183.53      174.67      7.25 o 
   8   5   3      599.34      618.91     13.07 o 
   9   5   3      655.73      653.39     15.69 o 
  10   5   3      100.27       61.28     16.11 o 
  11   5   3      157.12      154.35     22.02 o 
 -12   6   3       43.04       49.40     18.24 o 
 -11   6   3      250.75      229.32     24.31 o 
 -10   6   3      298.21      303.07     13.29 o 
  -9   6   3       31.67       21.57      7.32 o 
  -8   6   3       17.57       12.91      6.18 o 
  -7   6   3        0.56       -1.67      5.60 o 
  -6   6   3      311.85      332.64      7.28 o 
  -5   6   3      206.38      218.02      6.56 o 
  -4   6   3        1.56        0.43      3.77 o 
  -3   6   3       16.72       17.07      3.43 o 
  -2   6   3       58.98       64.75      3.93 o 
  -1   6   3     1856.24     1989.55     17.09 o 
   0   6   3      206.86      186.91      5.05 o 
   1   6   3     1106.45     1158.92     12.29 o 
   2   6   3      265.35      260.67      5.24 o 
   3   6   3      246.73      234.49      8.85 o 
   4   6   3     1016.96     1014.83     11.39 o 
   5   6   3      749.42      808.61     12.19 o 
   6   6   3      822.40      841.14     10.83 o 
   7   6   3      407.74      368.36     10.36 o 
   8   6   3      171.24      158.09      9.38 o 
   9   6   3      335.08      349.99     19.94 o 
  10   6   3      242.83      228.14     16.97 o 
  11   6   3        2.29       23.64     19.37 o 
 -12   7   3        6.73        7.36     23.07 o 
 -11   7   3        2.91        4.28     13.74 o 
 -10   7   3     1263.62     1379.58     29.20 o 
  -9   7   3     2015.65     2191.58     29.40 o 
  -8   7   3      452.64      419.59     11.51 o 
  -7   7   3      331.40      325.48      8.53 o 
  -6   7   3     2608.62     2707.62     25.47 o 
  -5   7   3     6270.09     6505.01     65.47 o 
  -4   7   3     2775.24     2782.53     23.95 o 
  -3   7   3     1092.00     1086.13     11.49 o 
  -2   7   3      962.47      962.26     11.72 o 
  -1   7   3     2413.92     2399.15     21.09 o 
   0   7   3     5395.16     5526.36     56.61 o 
   1   7   3     1100.98     1135.90     11.78 o 
   2   7   3     2560.57     2728.58     28.74 o 
   3   7   3     2434.42     2471.19     20.69 o 
   4   7   3     5378.39     5620.92     43.17 o 
   5   7   3       51.28       39.81      5.50 o 
   6   7   3      462.37      465.38     10.23 o 
   7   7   3      240.10      244.21      9.85 o 
   8   7   3      490.37      505.10     12.00 o 
   9   7   3      394.31      372.96     17.11 o 
  10   7   3        2.70        3.64     14.92 o 
  11   7   3       10.27       23.56     19.50 o 
 -12   8   3        0.09       -9.69     25.27 o 
 -11   8   3       15.00       20.50     16.78 o 
 -10   8   3        7.62        0.16     10.60 o 
  -9   8   3       11.20        3.64      8.36 o 
  -8   8   3      288.06      289.15     11.08 o 
  -7   8   3      491.95      476.62     10.08 o 
  -6   8   3       46.46       38.23      5.75 o 
  -5   8   3        3.25        4.62      4.91 o 
  -4   8   3      585.10      620.57      9.61 o 
  -3   8   3      138.71      132.73      4.90 o 
  -2   8   3      276.43      298.01      7.11 o 
  -1   8   3      645.78      676.07     21.66 o 
   0   8   3       44.02       53.52      4.85 o 
   1   8   3      115.22      110.92      4.68 o 
   2   8   3      205.28      199.85      5.31 o 
   3   8   3      287.73      296.19      6.38 o 
   4   8   3       21.79       16.73      4.16 o 
   5   8   3        2.53       -1.35      6.43 o 
   6   8   3      228.05      214.39      7.79 o 
   7   8   3       12.29       15.31      5.28 o 
   8   8   3       16.56       19.88     11.06 o 
   9   8   3       45.16       57.16     26.27 o 
  10   8   3       24.35       12.63     14.58 o 
  11   8   3      158.97      169.76     21.95 o 
 -12   9   3       52.63       12.66     74.69 o 
 -11   9   3        1.09        2.49     20.51 o 
 -10   9   3      994.07     1039.15     33.24 o 
  -9   9   3     1643.77     1852.41     32.24 o 
  -8   9   3      471.01      460.85     13.79 o 
  -7   9   3      202.51      214.70     12.60 o 
  -6   9   3      244.26      242.14      8.14 o 
  -5   9   3     3331.48     3482.29     30.51 o 
  -4   9   3     1780.62     1798.18     18.58 o 
  -3   9   3      177.78      149.09      5.41 o 
  -2   9   3     1050.09     1042.61     12.02 o 
  -1   9   3     2453.50     2373.09     21.61 o 
   0   9   3     5466.31     5459.13     42.87 o 
   1   9   3      756.94      750.02     12.71 o 
   2   9   3       79.28       72.77      5.24 o 
   3   9   3     1590.51     1604.29     28.26 o 
   4   9   3     1743.78     1823.19     19.22 o 
   5   9   3      178.45      166.91      7.95 o 
   6   9   3       37.13       34.56      6.57 o 
   7   9   3      535.78      560.83     12.29 o 
   8   9   3      608.80      646.61     20.99 o 
   9   9   3      268.70      238.21     20.02 o 
  10   9   3       13.88        9.15     19.24 o 
 -11  10   3       12.75       -6.84     20.77 o 
 -10  10   3        2.42        1.01     16.43 o 
  -9  10   3       62.17       57.10     15.45 o 
  -8  10   3      479.90      507.47     14.09 o 
  -7  10   3        3.72        4.04      6.61 o 
  -6  10   3       24.94       22.29      6.39 o 
  -5  10   3      109.83       97.95      6.27 o 
  -4  10   3      492.28      488.86      9.36 o 
  -3  10   3      434.25      457.05      8.50 o 
  -2  10   3      516.59      500.13     13.06 o 
  -1  10   3      148.11      139.12      5.98 o 
   0  10   3       31.44       29.96      3.73 o 
   1  10   3      262.14      241.00      6.82 o 
   2  10   3     1177.64     1203.81     14.70 o 
   3  10   3      349.89      353.39      8.45 o 
   4  10   3      387.51      382.88      9.45 o 
   5  10   3       27.33       21.49      6.43 o 
   6  10   3      101.42      113.84      7.93 o 
   7  10   3      854.31      947.53     40.90 o 
   8  10   3      177.71      156.80     16.52 o 
   9  10   3       41.72       30.47     16.43 o 
  10  10   3      104.76       78.78     23.35 o 
 -11  11   3       51.90       41.79     22.17 o 
 -10  11   3       27.32       35.72     26.00 o 
  -9  11   3      145.10      122.21     18.77 o 
  -8  11   3       33.84       38.86     10.47 o 
  -7  11   3      741.04      754.87     17.12 o 
  -6  11   3      116.35      106.28      9.49 o 
  -5  11   3      227.55      226.08      9.98 o 
  -4  11   3      326.09      328.14      8.56 o 
  -3  11   3      845.40      881.83     12.03 o 
  -2  11   3      197.54      166.77      8.13 o 
  -1  11   3       47.64       55.12      5.11 o 
   0  11   3       18.21       12.92      4.62 o 
   1  11   3        3.18        9.21      5.18 o 
   2  11   3     1079.59     1095.91     15.14 o 
   3  11   3      851.04      867.82     13.51 o 
   4  11   3      411.93      399.02     13.77 o 
   5  11   3      271.10      253.17     10.54 o 
   6  11   3        2.29       -1.86      7.60 o 
   7  11   3      188.72      182.86     14.26 o 
   8  11   3      817.33      913.81     29.79 o 
   9  11   3      237.89      201.54     20.60 o 
  10  11   3        8.99      -32.88     32.88 o 
 -10  12   3      174.26      127.34     23.38 o 
  -9  12   3      126.53      126.73     17.90 o 
  -8  12   3       82.25       71.37     13.57 o 
  -7  12   3        0.09       -4.30      9.70 o 
  -6  12   3      303.98      296.22     12.25 o 
  -5  12   3      121.73      112.73      9.06 o 
  -4  12   3      157.76      152.09      9.10 o 
  -3  12   3      608.98      593.06     14.94 o 
  -2  12   3       51.62       39.29      5.52 o 
  -1  12   3       27.45       29.11      5.72 o 
   0  12   3     1025.53     1007.25     13.55 o 
   1  12   3      583.52      619.45     16.10 o 
   2  12   3        2.47        6.45      5.99 o 
   3  12   3       61.22       52.59      6.81 o 
   4  12   3      479.29      504.93     11.82 o 
   5  12   3     1623.77     1773.26     25.09 o 
   6  12   3      857.69      889.17     17.92 o 
   7  12   3       89.57       69.41     14.40 o 
   8  12   3      636.04      650.90     39.71 o 
   9  12   3      435.51      417.08     34.06 o 
 -10  13   3      511.37      510.66     32.05 o 
  -9  13   3     1769.25     2015.48     69.55 o 
  -8  13   3      468.91      475.43     25.10 o 
  -7  13   3       88.83       85.52     15.88 o 
  -6  13   3      764.18      801.29     33.55 o 
  -5  13   3     1633.87     1759.23     28.56 o 
  -4  13   3     2087.51     2245.32     29.74 o 
  -3  13   3      298.58      285.19     21.10 o 
  -2  13   3     2558.16     2792.84     31.13 o 
  -1  13   3     3294.61     3556.17     35.69 o 
   0  13   3     2143.85     2237.61     27.61 o 
   1  13   3     1144.09     1199.27     16.33 o 
   2  13   3      221.10      226.11      9.20 o 
   3  13   3      542.82      526.63     12.54 o 
   4  13   3      799.15      820.11     16.67 o 
   5  13   3      656.46      651.52     16.67 o 
   6  13   3      188.85      164.84     17.00 o 
   7  13   3      178.49      187.12     28.95 o 
   8  13   3      783.77      789.18     34.03 o 
   9  13   3      133.95      127.07     33.91 o 
  -9  14   3       11.57       36.43     28.63 o 
  -8  14   3       72.45       47.26     21.90 o 
  -7  14   3       40.56       22.46     18.78 o 
  -6  14   3      111.93       99.11     15.18 o 
  -5  14   3      129.81      115.44     12.42 o 
  -4  14   3       13.22        3.68      9.12 o 
  -3  14   3      124.52      108.99      9.66 o 
  -2  14   3      304.80      315.04     10.09 o 
  -1  14   3      519.04      527.74     13.57 o 
   0  14   3      162.46      146.06      8.21 o 
   1  14   3       18.04       22.26      6.25 o 
   2  14   3      175.97      172.49     12.33 o 
   3  14   3      312.25      303.92     14.12 o 
   4  14   3       10.44       -2.64     11.98 o 
   5  14   3      134.08      127.04     19.39 o 
   6  14   3      112.38      103.89     17.81 o 
   7  14   3      348.44      356.08     24.59 o 
   8  14   3       52.98       39.65     22.11 o 
  -8  15   3        1.67      -20.39     20.39 o 
  -7  15   3       15.30        3.60     17.57 o 
  -6  15   3      113.74      117.19     17.17 o 
  -5  15   3     1064.62     1127.31     28.18 o 
  -4  15   3      374.87      381.59     16.88 o 
  -3  15   3      154.96      130.90     18.77 o 
  -2  15   3      463.28      473.07     14.48 o 
  -1  15   3      375.20      386.74     13.05 o 
   0  15   3      353.60      367.16     12.23 o 
   1  15   3       11.07        8.34      6.89 o 
   2  15   3      405.76      383.67     16.18 o 
   3  15   3       40.39       34.29     20.73 o 
   4  15   3      518.03      483.18     20.76 o 
   5  15   3      450.10      437.84     24.27 o 
   6  15   3       46.04       39.24     19.66 o 
   7  15   3      111.43      145.06     27.75 o 
  -7  16   3       66.19       48.88     32.88 o 
  -6  16   3        2.45        7.62     19.89 o 
  -5  16   3       51.51       34.47     17.22 o 
  -4  16   3      150.52      144.34     37.44 o 
  -3  16   3       11.40       17.95     15.10 o 
  -2  16   3        0.11      -11.03     11.03 o 
  -1  16   3      441.90      425.92     16.99 o 
   0  16   3      170.56      173.10     21.09 o 
   1  16   3       16.62       16.30     13.04 o 
   2  16   3      248.36      232.18     17.74 o 
   3  16   3      229.14      210.93     18.19 o 
   4  16   3        8.01        2.77     14.94 o 
   5  16   3      126.39      123.64     21.36 o 
   6  16   3       22.04      -22.41     22.41 o 
  -6  17   3        7.30        9.90     23.57 o 
  -5  17   3       92.93       89.23     22.25 o 
  -4  17   3        5.98        6.43     18.93 o 
  -3  17   3      105.73      109.51     21.72 o 
  -2  17   3        1.52       16.98     16.99 o 
  -1  17   3      767.03      810.19     41.42 o 
   0  17   3      192.63      184.69     18.44 o 
   1  17   3        2.64        3.50     17.51 o 
   2  17   3        7.20       13.69     19.56 o 
   3  17   3        1.50        9.16     18.20 o 
   4  17   3      101.13       83.93     22.92 o 
   5  17   3      161.40      128.80     22.83 o 
  -5  18   3       24.66       29.62     53.87 o 
  -4  18   3       84.05       28.29     23.30 o 
  -3  18   3        0.42      -10.49     21.88 o 
  -2  18   3       10.58       15.12     21.09 o 
  -1  18   3        0.02      -17.12     26.68 o 
   0  18   3       83.05       66.22     24.54 o 
   1  18   3      182.14      181.05     23.82 o 
   2  18   3        0.65       -3.94     17.38 o 
   3  18   3       19.56        9.37     22.80 o 
   4  18   3      339.56      299.99     25.31 o 
  -2  19   3       53.12       32.76     29.23 o 
  -1  19   3      895.32      928.87     43.93 o 
   0  19   3      455.58      430.36     44.17 o 
   1  19   3       88.64       83.21     23.60 o 
 -13   0   4      152.73      125.10     29.13 o 
 -12   0   4      389.25      334.36     30.40 o 
 -11   0   4        3.26       -2.32     18.22 o 
 -10   0   4        6.63       13.76     14.12 o 
  -9   0   4      360.29      310.97     16.99 o 
  -8   0   4     1222.10     1235.13     27.78 o 
  -7   0   4       68.86       65.58     11.62 o 
  -6   0   4      161.08      163.56     11.80 o 
  -5   0   4      263.30      245.17      8.23 o 
  -4   0   4     4872.24     4845.47     59.42 o 
  -3   0   4     9890.26    10060.46     97.26 o 
  -2   0   4     1488.86     1609.18     20.49 o 
  -1   0   4       18.47       13.94      5.18 o 
   0   0   4     3926.42     3591.71     36.30 o 
   1   0   4    20404.99    21145.63    201.87 o 
   2   0   4      296.41      228.95      7.69 o 
   3   0   4      267.12      283.99      8.23 o 
   4   0   4     3311.61     3421.17     36.10 o 
   5   0   4     3713.25     3879.86     48.02 o 
   6   0   4     5136.20     5596.00     66.26 o 
   7   0   4       20.28       17.69     11.61 o 
   8   0   4     2086.06     2289.26     51.51 o 
   9   0   4      584.34      595.34     29.52 o 
  10   0   4     1151.95     1127.43     50.14 o 
  11   0   4      243.21      231.84     34.50 o 
 -13   1   4       32.11        2.39     20.52 o 
 -12   1   4       45.84       46.76     16.08 o 
 -11   1   4       46.65       29.71     13.51 o 
 -10   1   4      124.29      100.25     10.69 o 
  -9   1   4      167.90      156.64     13.41 o 
  -8   1   4      241.41      214.35      9.39 o 
  -7   1   4      227.84      227.54      7.55 o 
  -6   1   4     1406.34     1450.83     17.50 o 
  -5   1   4      113.79       96.46      4.92 o 
  -4   1   4      278.59      279.17      5.83 o 
  -3   1   4      341.15      309.95      6.00 o 
  -2   1   4     1417.48     1395.44     12.64 o 
  -1   1   4     1058.17      953.60      9.70 o 
   0   1   4      966.61      954.06     16.50 o 
   1   1   4      122.80      113.08      5.18 o 
   2   1   4      477.21      480.13      7.33 o 
   3   1   4       11.61        4.26      3.26 o 
   4   1   4       45.52       37.94      2.68 o 
   5   1   4        4.68        4.71      3.61 o 
   6   1   4      355.68      345.79      8.03 o 
   7   1   4        7.95        8.98      7.02 o 
   8   1   4        0.08       -0.09      9.48 o 
   9   1   4       20.99        5.33     15.55 o 
  10   1   4       13.35       -2.97     15.16 o 
  11   1   4        3.53       14.94     22.98 o 
 -13   2   4      731.12      768.57     34.00 o 
 -12   2   4      635.28      647.50     27.43 o 
 -11   2   4      107.30      103.76     15.19 o 
 -10   2   4      307.61      297.42     14.24 o 
  -9   2   4     2106.82     2159.86     31.64 o 
  -8   2   4     4449.13     4745.48     45.44 o 
  -7   2   4      414.62      410.77     20.21 o 
  -6   2   4      172.30      148.57      6.51 o 
  -5   2   4      109.62       91.36      4.42 o 
  -4   2   4     2344.72     2276.79     18.65 o 
  -3   2   4     5586.29     5744.50     41.38 o 
  -2   2   4      248.39      261.55      6.35 o 
  -1   2   4       93.80      120.27      3.98 o 
   0   2   4     2566.86     2526.59     21.11 o 
   1   2   4     5072.52     5108.86     38.18 o 
   2   2   4       42.02       31.95      3.53 o 
   3   2   4      116.57      109.87      4.29 o 
   4   2   4      300.86      294.22      5.36 o 
   5   2   4      740.49      728.19      9.33 o 
   6   2   4      149.88      139.89      6.46 o 
   7   2   4      319.64      294.27      8.59 o 
   8   2   4       26.62       20.21      8.87 o 
   9   2   4      234.62      221.86     17.52 o 
  10   2   4      260.57      223.62     20.32 o 
  11   2   4       58.69       49.77     23.02 o 
 -13   3   4       11.31      -29.53     52.53 o 
 -12   3   4        4.03        3.59     15.48 o 
 -11   3   4       45.34       46.50     21.09 o 
 -10   3   4        6.81       -0.68     10.13 o 
  -9   3   4       21.12       19.44      8.07 o 
  -8   3   4      165.21      149.06      7.91 o 
  -7   3   4       65.56       62.58      5.80 o 
  -6   3   4      375.46      379.76      6.32 o 
  -5   3   4       47.03       51.85      7.24 o 
  -4   3   4       78.66       79.51      4.11 o 
  -3   3   4      180.43      200.17      5.75 o 
  -2   3   4      532.96      524.80      8.04 o 
  -1   3   4     4279.03     4524.63     47.67 o 
   0   3   4      866.03      832.59     10.18 o 
   1   3   4      501.85      565.61      7.39 o 
   2   3   4      220.34      217.22      5.63 o 
   3   3   4      352.50      362.28      6.21 o 
   4   3   4      530.94      552.13     16.20 o 
   5   3   4       54.44       52.65      2.84 o 
   6   3   4       29.30       22.86      6.06 o 
   7   3   4      333.03      315.94      9.75 o 
   8   3   4      213.23      213.14      9.06 o 
   9   3   4      128.85      126.05     14.84 o 
  10   3   4      191.38      144.55     19.89 o 
  11   3   4       16.16       -2.04     25.39 o 
 -12   4   4      406.05      358.26     24.73 o 
 -11   4   4       12.28       26.59     15.10 o 
 -10   4   4        7.85       -2.13      9.65 o 
  -9   4   4      629.90      652.58     16.19 o 
  -8   4   4     1443.76     1469.18     19.44 o 
  -7   4   4        4.26        3.40      6.61 o 
  -6   4   4      604.05      571.77      9.27 o 
  -5   4   4      254.55      238.65      5.80 o 
  -4   4   4     3744.42     3751.78     30.66 o 
  -3   4   4     1418.46     1398.10     13.79 o 
  -2   4   4       12.89       10.35      4.29 o 
  -1   4   4       59.08       83.34      4.92 o 
   0   4   4     3379.66     3447.90     36.35 o 
   1   4   4     1118.07     1066.83     16.32 o 
   2   4   4      498.86      515.38      7.71 o 
   3   4   4        2.27        1.37      3.77 o 
   4   4   4       70.16       69.55      4.20 o 
   5   4   4     2160.35     2233.62     22.80 o 
   6   4   4      428.15      412.45      9.46 o 
   7   4   4      706.60      711.46     12.33 o 
   8   4   4        7.98       11.30      7.95 o 
   9   4   4      791.20      800.19     24.75 o 
  10   4   4      261.58      235.13     23.24 o 
  11   4   4       60.21       71.50     30.22 o 
 -12   5   4        1.86      -23.76     23.76 o 
 -11   5   4       13.08       18.99     15.66 o 
 -10   5   4      169.70      184.24     15.19 o 
  -9   5   4      123.37      122.03      9.49 o 
  -8   5   4       65.09       61.13      5.69 o 
  -7   5   4       17.72       20.05      3.99 o 
  -6   5   4       14.18       11.47      4.15 o 
  -5   5   4       96.36       91.39      4.53 o 
  -4   5   4      292.41      262.11      6.83 o 
  -3   5   4        2.62       -2.09      3.85 o 
  -2   5   4      597.60      590.44     11.19 o 
  -1   5   4      175.37      162.27      5.40 o 
   0   5   4       23.12       32.20      4.46 o 
   1   5   4       10.07       15.28      4.42 o 
   2   5   4       13.11       12.56      3.03 o 
   3   5   4      879.80      918.71     10.83 o 
   4   5   4      479.95      497.14      7.69 o 
   5   5   4      439.84      437.05      8.05 o 
   6   5   4        2.00       -0.57      3.02 o 
   7   5   4        5.21        5.10      6.44 o 
   8   5   4      119.35      114.77      8.91 o 
   9   5   4       22.99       20.66     12.30 o 
  10   5   4      323.05      308.92     21.60 o 
  11   5   4        8.08       -4.86     24.83 o 
 -12   6   4      101.36      123.68     22.66 o 
 -11   6   4       64.35       66.90     15.42 o 
 -10   6   4       41.00       47.33     12.23 o 
  -9   6   4     1280.67     1300.77     30.64 o 
  -8   6   4     1693.14     1697.19     21.07 o 
  -7   6   4      241.74      239.11      9.74 o 
  -6   6   4      564.54      556.20      9.88 o 
  -5   6   4       35.71       23.83      3.84 o 
  -4   6   4     4206.58     4368.90     35.77 o 
  -3   6   4     1281.94     1283.14     13.71 o 
  -2   6   4      185.05      192.88      5.88 o 
  -1   6   4      952.77     1006.45     12.71 o 
   0   6   4     4696.07     4952.51     38.96 o 
   1   6   4     2892.44     2857.76     24.58 o 
   2   6   4     2325.17     2380.60     20.21 o 
   3   6   4      914.22      907.66     11.80 o 
   4   6   4      877.08      907.80     11.82 o 
   5   6   4     2705.76     2874.31     25.63 o 
   6   6   4      980.96     1039.55     15.23 o 
   7   6   4      272.26      283.11      9.92 o 
   8   6   4      202.49      210.06     11.77 o 
   9   6   4     1052.04     1092.78     34.34 o 
  10   6   4     1409.49     1519.07     38.47 o 
  11   6   4      109.35       69.77     25.19 o 
 -12   7   4        0.03      -22.33     22.33 o 
 -11   7   4      155.17      159.76     19.84 o 
 -10   7   4       35.21       42.78     12.21 o 
  -9   7   4        0.09       12.37     11.19 o 
  -8   7   4      426.93      463.80     13.57 o 
  -7   7   4      631.69      653.16     13.31 o 
  -6   7   4      838.66      842.41     14.05 o 
  -5   7   4      723.68      708.35     11.52 o 
  -4   7   4     1831.08     1865.94     18.33 o 
  -3   7   4     1549.45     1594.97     16.86 o 
  -2   7   4      452.79      501.28     10.56 o 
  -1   7   4       20.90       26.80      4.93 o 
   0   7   4      133.41      120.90      5.88 o 
   1   7   4     1191.80     1166.00     13.89 o 
   2   7   4     2611.73     2669.43     23.52 o 
   3   7   4     1516.30     1562.31     16.93 o 
   4   7   4     1038.30     1027.84     14.42 o 
   5   7   4      103.17      102.54      5.62 o 
   6   7   4       76.83       79.52      6.61 o 
   7   7   4       27.01       23.22      7.81 o 
   8   7   4       81.65       82.79     16.17 o 
   9   7   4        6.31        1.71     13.74 o 
  10   7   4       14.86       20.07     17.68 o 
 -12   8   4     1140.46     1157.45     80.38 o 
 -11   8   4      141.79      141.34     37.17 o 
 -10   8   4      294.37      293.78     18.56 o 
  -9   8   4     1340.51     1467.21     29.80 o 
  -8   8   4     2289.92     2421.65     44.26 o 
  -7   8   4     1289.06     1362.22     20.78 o 
  -6   8   4       59.68       62.65      7.51 o 
  -5   8   4      918.82      940.14     25.34 o 
  -4   8   4     4798.73     4991.60     42.95 o 
  -3   8   4     2965.81     3034.76     27.10 o 
  -2   8   4       13.34        8.89      4.98 o 
  -1   8   4      267.67      268.33      8.76 o 
   0   8   4     1574.56     1543.50     39.49 o 
   1   8   4     1700.65     1718.44     21.81 o 
   2   8   4      752.32      740.15     10.67 o 
   3   8   4      604.42      620.42      9.73 o 
   4   8   4       10.21       11.92      4.99 o 
   5   8   4      383.21      370.60      8.57 o 
   6   8   4      140.70      124.33      8.39 o 
   7   8   4      104.49      112.30     10.19 o 
   8   8   4       22.93       26.86     12.90 o 
   9   8   4       66.79       69.24     15.95 o 
  10   8   4       26.03       -2.25     19.33 o 
 -11   9   4        1.72       23.03     21.03 o 
 -10   9   4      277.01      234.48     17.57 o 
  -9   9   4      352.41      344.41     18.55 o 
  -8   9   4        5.31       -0.94      9.60 o 
  -7   9   4        7.91       13.82      9.74 o 
  -6   9   4      243.82      263.38     10.52 o 
  -5   9   4      454.34      453.32     10.50 o 
  -4   9   4      411.59      382.60      9.52 o 
  -3   9   4      908.99      924.16     13.08 o 
  -2   9   4     1805.67     1866.98     19.61 o 
  -1   9   4     1736.46     1743.28     18.56 o 
   0   9   4      649.73      632.43     11.06 o 
   1   9   4      851.77      878.15     12.49 o 
   2   9   4        7.42        3.47      3.91 o 
   3   9   4     1796.54     1941.12     23.60 o 
   4   9   4        9.84       12.43      5.23 o 
   5   9   4      484.14      473.34     12.25 o 
   6   9   4        7.98        9.75      7.50 o 
   7   9   4      472.15      452.13     15.99 o 
   8   9   4      526.47      585.67     23.24 o 
   9   9   4        8.13       22.10     16.74 o 
  10   9   4       13.77       31.11     22.99 o 
 -11  10   4      106.07      103.06     25.92 o 
 -10  10   4       61.20       61.59     26.63 o 
  -9  10   4      236.89      197.89     31.10 o 
  -8  10   4      763.69      730.78     21.07 o 
  -7  10   4      123.06      123.30     14.30 o 
  -6  10   4      133.65       96.36      8.96 o 
  -5  10   4       84.79       75.48      7.81 o 
  -4  10   4     1205.31     1245.83     16.40 o 
  -3  10   4      939.73      929.98     13.85 o 
  -2  10   4        1.75       -2.13      7.24 o 
  -1  10   4       45.27       52.81      8.40 o 
   0  10   4      618.38      639.86     10.95 o 
   1  10   4     3380.90     3577.04     38.47 o 
   2  10   4     1134.12     1151.20     14.72 o 
   3  10   4        1.99       -0.54      5.75 o 
   4  10   4      742.99      766.13     20.67 o 
   5  10   4     2188.28     2389.69     54.13 o 
   6  10   4      544.90      519.48     15.84 o 
   7  10   4       55.49       73.80     16.24 o 
   8  10   4      225.12      207.23     18.95 o 
   9  10   4     1380.79     1505.96     43.93 o 
 -10  11   4        2.01      -17.69     23.43 o 
  -9  11   4       34.92       28.22     16.08 o 
  -8  11   4       12.76        2.29     12.55 o 
  -7  11   4      333.20      301.69     13.24 o 
  -6  11   4       32.37       22.43      8.50 o 
  -5  11   4      287.08      278.33     11.64 o 
  -4  11   4      111.35      118.13      9.39 o 
  -3  11   4       13.25       16.95      6.11 o 
  -2  11   4       27.87       29.85      6.64 o 
  -1  11   4      318.03      299.37      9.28 o 
   0  11   4      189.55      185.98      7.56 o 
   1  11   4      486.76      483.35     16.10 o 
   2  11   4     1275.85     1349.40     19.82 o 
   3  11   4      106.13       99.55      6.88 o 
   4  11   4        5.96       10.77      8.95 o 
   5  11   4      110.31       94.99     16.89 o 
   6  11   4       26.86       20.11     13.65 o 
   7  11   4       27.20       35.42     15.27 o 
   8  11   4      153.00      136.02     21.25 o 
   9  11   4        9.45        5.77     23.62 o 
 -10  12   4       54.42       61.57     22.52 o 
  -9  12   4      382.90      374.32     27.09 o 
  -8  12   4      496.24      467.07     49.45 o 
  -7  12   4      100.52       85.39     12.79 o 
  -6  12   4        5.64        4.29     14.56 o 
  -5  12   4       60.07       58.00      8.43 o 
  -4  12   4     1432.46     1515.35     25.00 o 
  -3  12   4      316.61      323.60     11.25 o 
  -2  12   4       21.76       13.09      9.29 o 
  -1  12   4        8.03       13.85      7.01 o 
   0  12   4      225.26      213.44     10.55 o 
   1  12   4     3250.47     3435.94     41.93 o 
   2  12   4      163.07      154.92     10.35 o 
   3  12   4        1.70       -1.12      5.47 o 
   4  12   4       81.65       82.66     10.58 o 
   5  12   4      922.96      938.89     24.29 o 
   6  12   4      561.18      573.89     26.65 o 
   7  12   4        3.71        8.79     16.93 o 
   8  12   4      226.97      177.81     24.30 o 
  -9  13   4       20.95       -1.26     25.13 o 
  -8  13   4       40.07       40.72     20.18 o 
  -7  13   4      246.39      242.21     21.74 o 
  -6  13   4      209.76      180.49     17.94 o 
  -5  13   4       42.95       28.36     11.07 o 
  -4  13   4        4.11        9.58     14.38 o 
  -3  13   4       35.22       31.42      7.09 o 
  -2  13   4      311.53      296.51     17.61 o 
  -1  13   4       31.06       33.16      9.20 o 
   0  13   4      109.73      106.28     10.19 o 
   1  13   4     1575.08     1627.49     24.46 o 
   2  13   4      207.37      213.50     14.66 o 
   3  13   4      271.67      244.62     12.70 o 
   4  13   4        8.98       -1.74     10.96 o 
   5  13   4      342.62      353.40     19.66 o 
   6  13   4      229.80      267.99     20.10 o 
   7  13   4        0.04      -17.51     21.13 o 
   8  13   4       79.76       23.46     25.96 o 
  -8  14   4     1565.27     1678.61     55.93 o 
  -7  14   4      310.70      285.21     23.45 o 
  -6  14   4       53.52       49.35     15.74 o 
  -5  14   4      833.97      896.29     27.60 o 
  -4  14   4      942.80     1026.65     29.45 o 
  -3  14   4      848.88      892.03     38.75 o 
  -2  14   4      113.51      103.01      9.01 o 
  -1  14   4       55.81       54.73      8.06 o 
   0  14   4      257.12      272.82     18.50 o 
   1  14   4      911.09      971.26     23.04 o 
   2  14   4      110.72      100.79     21.36 o 
   3  14   4        5.07       10.44     11.12 o 
   4  14   4      106.82      108.24     15.67 o 
   5  14   4       87.03       77.25     17.80 o 
   6  14   4      129.26      116.48     18.63 o 
   7  14   4       83.70       88.76     25.41 o 
  -8  15   4       98.98       99.35     23.51 o 
  -7  15   4       13.33       22.65     21.32 o 
  -6  15   4       75.82       68.83     16.99 o 
  -5  15   4      305.86      306.91     20.38 o 
  -4  15   4      156.51      151.32     19.39 o 
  -3  15   4      240.86      221.60     17.29 o 
  -2  15   4       85.34       80.89     13.05 o 
  -1  15   4     1417.55     1505.34     26.93 o 
   0  15   4      561.23      543.82     21.20 o 
   1  15   4        0.63      -11.06     13.82 o 
   2  15   4       54.20       28.68     14.40 o 
   3  15   4      100.68       96.78     16.83 o 
   4  15   4      267.28      240.69     19.97 o 
   5  15   4       78.35       72.56     16.87 o 
   6  15   4        0.78       -8.60     22.46 o 
  -7  16   4        1.20       -4.58     23.41 o 
  -6  16   4        6.06       33.59     22.39 o 
  -5  16   4      371.42      387.79     30.53 o 
  -4  16   4      301.62      308.09     24.34 o 
  -3  16   4      374.16      381.18     21.94 o 
  -2  16   4       53.82       42.25     14.72 o 
  -1  16   4       13.00        9.67     20.55 o 
   0  16   4     1195.15     1278.26     34.64 o 
   1  16   4      796.93      876.84     26.85 o 
   2  16   4      580.10      565.66     23.18 o 
   3  16   4      185.24      181.97     18.18 o 
   4  16   4      382.29      411.41     26.35 o 
   5  16   4      735.38      768.01     37.51 o 
  -5  17   4       10.50       -8.78     29.20 o 
  -4  17   4       66.61       75.35     22.10 o 
  -3  17   4      231.53      271.92     28.02 o 
  -2  17   4      188.98      188.55     24.13 o 
  -1  17   4       62.87       32.34     23.08 o 
   0  17   4      290.19      278.20     21.74 o 
   1  17   4      196.27      197.36     20.38 o 
   2  17   4      118.48      116.60     22.60 o 
   3  17   4        3.68        4.48     19.75 o 
   4  17   4       23.52       11.61     24.96 o 
  -4  18   4      402.74      376.75     63.29 o 
  -3  18   4      269.53      310.69     29.78 o 
  -2  18   4       34.16        4.70     28.75 o 
  -1  18   4      131.01      105.79     24.33 o 
   0  18   4      295.40      241.90     32.17 o 
   1  18   4       63.94       69.73     25.21 o 
   2  18   4        2.01      -16.44     24.38 o 
 -12   1   5      425.05      344.90     23.75 o 
 -11   1   5      641.88      622.65     22.07 o 
 -10   1   5      147.00      133.88     12.39 o 
  -9   1   5      461.70      442.52     15.83 o 
  -8   1   5      437.02      449.61     12.45 o 
  -7   1   5     3599.36     3702.07     40.60 o 
  -6   1   5     1465.30     1531.73     28.52 o 
  -5   1   5      100.43       96.99      5.18 o 
  -4   1   5      458.29      380.32      7.96 o 
  -3   1   5     5209.79     5246.37     41.08 o 
  -2   1   5    11011.23    11341.91    135.42 o 
  -1   1   5      825.65      799.75     10.94 o 
   0   1   5      841.49      759.89      9.55 o 
   1   1   5     4817.48     4938.81     40.81 o 
   2   1   5     3300.19     3188.44     28.49 o 
   3   1   5     1107.57     1062.60     12.93 o 
   4   1   5       26.03       19.24      3.73 o 
   5   1   5       60.49       48.33      5.11 o 
   6   1   5     3043.11     3302.09     35.30 o 
   7   1   5     2937.98     3234.97     39.44 o 
   8   1   5        9.51        1.72      9.21 o 
   9   1   5      129.39      150.59     25.47 o 
  10   1   5      526.14      501.17     27.40 o 
 -12   2   5      198.20      148.72     22.97 o 
 -11   2   5       21.56       23.10     14.20 o 
 -10   2   5      453.11      421.67     32.73 o 
  -9   2   5       61.67       56.45     12.05 o 
  -8   2   5      290.06      272.94     12.01 o 
  -7   2   5       58.14       47.97      8.93 o 
  -6   2   5        0.19       -1.11      3.14 o 
  -5   2   5       10.91        6.16      4.04 o 
  -4   2   5      239.61      225.28      6.45 o 
  -3   2   5      110.52      116.46      5.24 o 
  -2   2   5       50.46       59.43      5.01 o 
  -1   2   5       97.71       86.28      4.86 o 
   0   2   5        8.14        8.72      5.44 o 
   1   2   5      762.04      759.01     10.12 o 
   2   2   5      818.60      846.64     12.00 o 
   3   2   5       19.77       21.90      5.30 o 
   4   2   5      472.51      471.07      8.32 o 
   5   2   5     1464.77     1560.92     18.35 o 
   6   2   5       83.13       78.06      6.44 o 
   7   2   5      785.43      802.38     33.65 o 
   8   2   5        1.40       -9.31     12.35 o 
   9   2   5      412.85      374.80     21.89 o 
  10   2   5       78.95       73.84     23.81 o 
 -12   3   5      420.97      361.49     31.65 o 
 -11   3   5      282.96      279.62     21.52 o 
 -10   3   5       15.45       21.92     14.63 o 
  -9   3   5      189.79      178.95     10.83 o 
  -8   3   5      154.30      148.41     10.59 o 
  -7   3   5      805.67      832.92     14.17 o 
  -6   3   5       54.82       49.79      5.31 o 
  -5   3   5     2097.13     2122.77     25.25 o 
  -4   3   5      580.00      579.26      9.68 o 
  -3   3   5     1810.22     1797.95     19.40 o 
  -2   3   5      437.62      450.94      8.30 o 
  -1   3   5      132.23      137.51      9.56 o 
   0   3   5      444.92      430.10      8.22 o 
   1   3   5      300.16      283.62      6.89 o 
   2   3   5      453.04      446.75      7.97 o 
   3   3   5      216.75      235.69      7.51 o 
   4   3   5      635.00      608.02      9.36 o 
   5   3   5      645.93      627.16     10.68 o 
   6   3   5     1207.90     1272.76     18.24 o 
   7   3   5     1115.59     1163.61     21.53 o 
   8   3   5        5.27       11.35     20.99 o 
   9   3   5       41.02       38.85     16.06 o 
  10   3   5      157.79      129.56     25.35 o 
 -12   4   5      196.21      181.07     25.64 o 
 -11   4   5      127.65      121.19     18.77 o 
 -10   4   5        0.20       -0.45     12.60 o 
  -9   4   5      152.65      126.28     10.08 o 
  -8   4   5      237.15      218.68      9.86 o 
  -7   4   5       57.29       64.32      5.45 o 
  -6   4   5     1518.27     1476.47     18.10 o 
  -5   4   5      145.48      143.63      6.05 o 
  -4   4   5      375.82      382.03      9.66 o 
  -3   4   5       57.04       53.83      5.30 o 
  -2   4   5       72.43       71.72      5.65 o 
  -1   4   5      241.61      226.06      6.23 o 
   0   4   5      980.54      985.21     12.10 o 
   1   4   5      277.64      287.27      7.08 o 
   2   4   5        8.54        0.68      4.48 o 
   3   4   5      932.59      952.49     11.84 o 
   4   4   5       18.13       17.09      4.92 o 
   5   4   5        0.72       -0.90      5.88 o 
   6   4   5      909.37      929.86     17.13 o 
   7   4   5      184.12      174.65     12.34 o 
   8   4   5      176.98      164.30     14.94 o 
   9   4   5      283.58      248.59     20.65 o 
  10   4   5       33.24        5.90     22.84 o 
 -12   5   5      545.45      489.57     30.00 o 
 -11   5   5      552.07      546.82     27.55 o 
 -10   5   5      156.63      175.89     16.21 o 
  -9   5   5       33.49       27.12     10.29 o 
  -8   5   5     1759.33     1832.13     26.30 o 
  -7   5   5     3286.11     3699.27     36.64 o 
  -6   5   5      383.66      373.62      8.52 o 
  -5   5   5       12.16       18.08      4.77 o 
  -4   5   5      932.41      927.42     20.42 o 
  -3   5   5     7031.20     7193.93     57.21 o 
  -2   5   5     4455.71     4692.03     39.80 o 
  -1   5   5     1274.46     1318.31     15.77 o 
   0   5   5     1348.04     1393.25     15.59 o 
   1   5   5     3700.94     3831.99     37.74 o 
   2   5   5     5115.95     5261.90     40.17 o 
   3   5   5     1743.41     1745.61     17.83 o 
   4   5   5       12.62       13.30      4.80 o 
   5   5   5     1083.89     1205.16     31.89 o 
   6   5   5     1832.37     2024.62     30.05 o 
   7   5   5     1691.28     1764.80     28.50 o 
   8   5   5      615.80      640.48     22.03 o 
   9   5   5       48.90       47.51     13.13 o 
  10   5   5      517.37      510.82     29.24 o 
 -12   6   5       58.31       22.40     23.65 o 
 -11   6   5      375.06      356.01     25.69 o 
 -10   6   5      309.61      305.68     19.15 o 
  -9   6   5      132.66      140.85     11.54 o 
  -8   6   5        5.76        6.28      6.47 o 
  -7   6   5      279.26      280.24      9.49 o 
  -6   6   5        4.15       -0.50      3.07 o 
  -5   6   5       59.28       68.32      5.41 o 
  -4   6   5        5.08        6.51      5.01 o 
  -3   6   5      282.40      291.08      8.17 o 
  -2   6   5      347.46      360.09      8.92 o 
  -1   6   5      407.04      413.83      8.71 o 
   0   6   5      284.46      277.13      7.92 o 
   1   6   5        9.44       12.76      5.15 o 
   2   6   5        8.44        3.18      5.05 o 
   3   6   5      159.08      144.58      8.31 o 
   4   6   5      447.35      451.51      9.26 o 
   5   6   5        0.10        1.60      5.39 o 
   6   6   5       16.20       10.87      6.18 o 
   7   6   5        1.86      -10.12     10.12 o 
   8   6   5       73.71       54.18     14.56 o 
   9   6   5        3.26        6.11     15.93 o 
  10   6   5      182.79      166.66     27.30 o 
 -11   7   5      858.46      861.05     32.14 o 
 -10   7   5       45.24       55.73     17.02 o 
  -9   7   5       46.62       41.17     12.90 o 
  -8   7   5     1066.88     1128.31     34.02 o 
  -7   7   5     1284.04     1425.28     23.89 o 
  -6   7   5      178.68      181.06      7.50 o 
  -5   7   5       49.97       49.38     12.60 o 
  -4   7   5      333.33      330.91      8.79 o 
  -3   7   5     2657.83     2668.02     24.99 o 
  -2   7   5     2402.03     2320.46     24.07 o 
  -1   7   5      215.42      184.66     10.99 o 
   0   7   5        2.27        7.33      5.63 o 
   1   7   5      509.01      470.56     10.25 o 
   2   7   5     2150.02     2180.34     21.70 o 
   3   7   5      152.18      137.91      7.39 o 
   4   7   5     1123.11     1126.81     16.40 o 
   5   7   5      553.66      583.25     13.28 o 
   6   7   5      592.33      657.40     12.77 o 
   7   7   5      418.77      375.13     22.44 o 
   8   7   5      273.66      261.26     19.76 o 
   9   7   5       70.68       44.76     18.15 o 
 -11   8   5      138.24      116.07     24.10 o 
 -10   8   5      260.25      230.11     20.92 o 
  -9   8   5       17.18       18.55     13.58 o 
  -8   8   5       33.52       30.19     12.61 o 
  -7   8   5       98.94       90.41     10.09 o 
  -6   8   5       30.05       21.17      7.50 o 
  -5   8   5      622.14      588.17     12.00 o 
  -4   8   5      220.03      232.47      6.78 o 
  -3   8   5       57.29       51.59      5.95 o 
  -2   8   5      212.56      200.41      7.68 o 
  -1   8   5      147.56      149.56      7.28 o 
   0   8   5       16.00       18.18      5.74 o 
   1   8   5        0.79       -4.84      4.86 o 
   2   8   5        0.13        2.96      5.44 o 
   3   8   5      105.99       99.85     10.10 o 
   4   8   5      346.83      349.10     10.11 o 
   5   8   5       70.49       70.26      7.48 o 
   6   8   5        0.50       -6.16      8.58 o 
   7   8   5        7.05        2.51     10.72 o 
   8   8   5        0.32       -9.76     17.76 o 
   9   8   5       10.14       -8.41     22.07 o 
 -11   9   5      542.29      538.48     32.90 o 
 -10   9   5        4.20       10.74     18.76 o 
  -9   9   5        0.84       -9.29     15.66 o 
  -8   9   5      550.47      548.51     24.57 o 
  -7   9   5      482.11      479.59     13.68 o 
  -6   9   5      304.44      309.84     10.99 o 
  -5   9   5       13.90        9.04      6.73 o 
  -4   9   5        7.09       11.43      5.64 o 
  -3   9   5     1028.95     1082.78     14.68 o 
  -2   9   5      939.93      983.56     21.67 o 
  -1   9   5       57.04       75.08      6.94 o 
   0   9   5      636.48      595.18     12.12 o 
   1   9   5      134.22      126.66      8.19 o 
   2   9   5     3428.30     3652.49     36.52 o 
   3   9   5      103.31       93.80      8.85 o 
   4   9   5      178.48      155.41      9.21 o 
   5   9   5      135.18      134.73      9.28 o 
   6   9   5      638.04      612.85     22.73 o 
   7   9   5      132.47      129.19     18.80 o 
   8   9   5       30.86       19.12     18.62 o 
   9   9   5        1.14       -9.81     20.44 o 
 -10  10   5       14.42        7.46     25.28 o 
  -9  10   5       73.30       74.67     19.41 o 
  -8  10   5       52.95       27.33     14.67 o 
  -7  10   5      570.80      564.76     17.01 o 
  -6  10   5        0.28        1.83      8.51 o 
  -5  10   5      130.90      114.34      9.74 o 
  -4  10   5      311.41      313.66     13.68 o 
  -3  10   5      202.20      198.53      9.01 o 
  -2  10   5       17.49       18.45      6.30 o 
  -1  10   5       22.64       22.21      7.08 o 
   0  10   5      119.40      112.55      8.78 o 
   1  10   5       51.76       51.26      7.40 o 
   2  10   5      184.28      166.05      8.60 o 
   3  10   5       61.88       48.23     10.99 o 
   4  10   5        5.25        5.73      6.88 o 
   5  10   5        0.66        1.04      8.97 o 
   6  10   5        2.37        4.89     13.78 o 
   7  10   5      364.10      365.52     29.77 o 
   8  10   5       44.60       58.21     19.89 o 
 -10  11   5       10.96       28.10     25.82 o 
  -9  11   5       91.38       59.60     19.84 o 
  -8  11   5      190.18      196.37     19.27 o 
  -7  11   5      869.59      893.73     26.73 o 
  -6  11   5      531.50      577.27     58.94 o 
  -5  11   5      199.41      206.68     15.46 o 
  -4  11   5      376.68      385.06     13.85 o 
  -3  11   5     2225.34     2352.81     30.91 o 
  -2  11   5     3376.49     3565.31     39.36 o 
  -1  11   5      771.28      781.55     17.41 o 
   0  11   5       61.57       61.81      8.41 o 
   1  11   5     1048.68     1095.42     19.55 o 
   2  11   5     4136.87     4523.39     44.82 o 
   3  11   5      531.70      556.45     14.31 o 
   4  11   5      109.07      103.20     12.06 o 
   5  11   5      629.66      712.95     23.52 o 
   6  11   5     1698.95     1808.94     44.19 o 
   7  11   5     1072.78     1235.46     51.92 o 
   8  11   5      118.79      125.43     27.73 o 
  -9  12   5      777.87      731.07     40.37 o 
  -8  12   5       58.41       62.20     18.68 o 
  -7  12   5       57.55       41.84     20.35 o 
  -6  12   5       49.72       24.66     12.81 o 
  -5  12   5       97.44       78.53     13.14 o 
  -4  12   5       28.16       19.84     10.35 o 
  -3  12   5        2.24       -3.95      8.41 o 
  -2  12   5      372.13      367.47     15.56 o 
  -1  12   5      713.89      725.75     16.64 o 
   0  12   5       17.38       17.82      7.68 o 
   1  12   5       11.78        6.54      9.57 o 
   2  12   5       23.19       13.18      9.39 o 
   3  12   5       15.29        9.60     10.08 o 
   4  12   5       26.34       25.25     13.96 o 
   5  12   5      184.17      177.97     24.45 o 
   6  12   5      331.90      343.34     22.50 o 
   7  12   5      107.92      117.06     22.23 o 
  -8  13   5       58.07       45.56     27.16 o 
  -7  13   5      418.57      322.81     25.39 o 
  -6  13   5       75.84       69.41     15.88 o 
  -5  13   5       59.82       56.87     19.48 o 
  -4  13   5        3.75        9.41     10.30 o 
  -3  13   5      191.09      177.74     10.85 o 
  -2  13   5      216.40      231.01     10.87 o 
  -1  13   5      386.50      393.66     14.04 o 
   0  13   5      481.95      455.32     15.62 o 
   1  13   5       66.66       69.04     11.47 o 
   2  13   5      448.26      452.88     18.67 o 
   3  13   5      116.22       94.85     13.96 o 
   4  13   5        5.17        0.05     15.35 o 
   5  13   5        3.94        1.31     20.26 o 
   6  13   5       68.76       76.02     21.21 o 
   7  13   5       86.83       84.10     31.86 o 
  -8  14   5      423.45      403.72     30.57 o 
  -7  14   5       40.07       18.76     19.31 o 
  -6  14   5        6.98        5.13     17.17 o 
  -5  14   5        1.77       11.29     23.14 o 
  -4  14   5       66.74       69.52     15.96 o 
  -3  14   5      101.77      105.67     13.19 o 
  -2  14   5       10.93        9.40     11.32 o 
  -1  14   5       45.28       45.92     13.05 o 
   0  14   5       34.99       20.26     13.69 o 
   1  14   5       49.02       32.99     16.98 o 
   2  14   5       12.31       20.68     13.54 o 
   3  14   5      123.26      110.80     17.52 o 
   4  14   5       89.95       76.26     53.52 o 
   5  14   5       24.25       11.21     23.71 o 
   6  14   5       16.78      -13.67     23.77 o 
  -7  15   5      710.70      733.51     37.03 o 
  -6  15   5      445.51      459.43     34.84 o 
  -5  15   5       32.31       15.91     17.55 o 
  -4  15   5      418.01      388.31     24.87 o 
  -3  15   5     1436.76     1604.36     41.83 o 
  -2  15   5      983.21     1033.48     35.80 o 
  -1  15   5      102.43       94.80     13.76 o 
   0  15   5       84.79      102.31     16.57 o 
   1  15   5      974.51     1017.19     26.23 o 
   2  15   5      503.32      533.28     34.25 o 
   3  15   5      357.62      323.93     24.59 o 
   4  15   5      223.05      202.21     26.19 o 
   5  15   5       65.52       76.20     23.49 o 
  -6  16   5       13.78       -6.54     44.71 o 
  -5  16   5       37.78       42.22     30.33 o 
  -4  16   5      216.40      182.38     24.02 o 
  -3  16   5       25.68       14.12     18.58 o 
  -2  16   5       32.41       33.83     21.31 o 
  -1  16   5        4.57        5.68     22.25 o 
   0  16   5        0.04      -10.20     28.94 o 
   1  16   5        0.29       -3.30     16.17 o 
   2  16   5        0.26       16.08     21.32 o 
   3  16   5        2.48       19.54     25.91 o 
   4  16   5        0.30       -9.34     28.36 o 
  -4  17   5      144.27      108.23     30.90 o 
  -3  17   5      734.34      774.75     35.99 o 
  -2  17   5      361.86      329.20     26.39 o 
  -1  17   5        2.61       -6.86     25.16 o 
   0  17   5       25.32       33.15     25.10 o 
   1  17   5      515.82      542.65     34.39 o 
   2  17   5      618.27      606.45     38.54 o 
 -12   0   6      243.41      210.39     40.04 o 
 -11   0   6      869.60      888.18     42.41 o 
 -10   0   6     1251.60     1438.41     53.91 o 
  -9   0   6     1265.82     1284.05     43.17 o 
  -8   0   6       61.46       88.45     18.58 o 
  -7   0   6     2266.21     2319.85     45.98 o 
  -6   0   6     5014.26     5246.20     70.34 o 
  -5   0   6     2185.87     2368.10     36.83 o 
  -4   0   6     2475.72     2647.06     36.51 o 
  -3   0   6     3219.21     3349.58     44.52 o 
  -2   0   6     2039.92     2029.22     32.34 o 
  -1   0   6     4641.81     4707.92     54.48 o 
   0   0   6      595.77      621.02     14.50 o 
   1   0   6      523.46      478.81     12.88 o 
   2   0   6      338.54      315.64     10.37 o 
   3   0   6     4373.06     4646.96     62.32 o 
   4   0   6     1852.21     1916.11     31.05 o 
   5   0   6      358.34      339.40     14.13 o 
   6   0   6        7.98        5.54     10.36 o 
   7   0   6     1115.51     1116.90     46.20 o 
   8   0   6        3.08      -20.37     23.41 o 
   9   0   6       71.39       50.75     32.17 o 
 -12   1   6        8.70       -7.26     26.68 o 
 -11   1   6       25.89       24.57     28.59 o 
 -10   1   6        0.31        2.76     21.62 o 
  -9   1   6        2.58       -2.93     11.15 o 
  -8   1   6       22.96       29.74     12.34 o 
  -7   1   6        0.01        1.07      7.20 o 
  -6   1   6      242.39      244.42      7.94 o 
  -5   1   6      952.30      997.30     14.54 o 
  -4   1   6       19.16       16.42      5.62 o 
  -3   1   6     1941.42     1995.60     21.40 o 
  -2   1   6      337.92      330.65      8.52 o 
  -1   1   6     1958.13     1997.24     22.19 o 
   0   1   6      426.23      416.31      8.99 o 
   1   1   6      682.07      691.66     12.39 o 
   2   1   6      595.05      609.54     10.05 o 
   3   1   6      356.65      342.41      9.23 o 
   4   1   6      764.94      795.89     12.21 o 
   5   1   6      576.13      582.90     11.11 o 
   6   1   6      535.44      563.25     16.81 o 
   7   1   6      607.63      623.09     25.16 o 
   8   1   6       76.46       43.04     21.88 o 
   9   1   6       19.34       11.48     23.55 o 
 -12   2   6        6.35      -11.89     24.06 o 
 -11   2   6       23.49       11.27     16.12 o 
 -10   2   6       90.10       73.98     15.56 o 
  -9   2   6       99.27       97.64     18.76 o 
  -8   2   6      722.27      762.87     22.46 o 
  -7   2   6        6.01       -1.52      7.60 o 
  -6   2   6     2485.94     2480.19     28.94 o 
  -5   2   6      285.97      283.28      8.53 o 
  -4   2   6      524.21      523.51     10.56 o 
  -3   2   6      184.97      170.54      7.43 o 
  -2   2   6       73.68       70.75      6.31 o 
  -1   2   6      699.51      673.34     11.83 o 
   0   2   6      161.69      151.58      7.04 o 
   1   2   6      290.10      286.59      7.88 o 
   2   2   6      441.73      440.39      9.80 o 
   3   2   6     4866.64     5188.80     48.88 o 
   4   2   6     1966.48     2068.29     24.68 o 
   5   2   6       13.46        6.20      5.19 o 
   6   2   6      278.28      296.12      9.20 o 
   7   2   6     1784.59     1919.92     40.70 o 
   8   2   6      562.75      513.48     25.93 o 
   9   2   6       19.26      -24.30     24.30 o 
 -11   3   6       33.63       41.47     18.51 o 
 -10   3   6       11.58       30.60     15.19 o 
  -9   3   6       42.97       21.16     11.84 o 
  -8   3   6       17.22        7.82     10.72 o 
  -7   3   6      280.12      251.55      9.86 o 
  -6   3   6       70.33       59.30      6.31 o 
  -5   3   6      165.26      173.96      7.58 o 
  -4   3   6     1335.54     1352.04     16.73 o 
  -3   3   6      439.17      416.38      9.36 o 
  -2   3   6      106.16       86.73      9.29 o 
  -1   3   6       54.22       40.55      5.69 o 
   0   3   6      353.53      385.74      8.52 o 
   1   3   6        7.43        8.04      4.93 o 
   2   3   6       28.12       17.45      5.85 o 
   3   3   6        0.56        0.07      5.90 o 
   4   3   6       25.00       21.78      5.50 o 
   5   3   6       29.64       28.05      6.99 o 
   6   3   6      161.96      154.91     22.97 o 
   7   3   6        5.76        5.36     15.36 o 
   8   3   6       40.34       32.72     13.78 o 
   9   3   6      190.57      182.43     24.20 o 
 -11   4   6       47.91       32.66     19.61 o 
 -10   4   6      641.16      620.39     26.94 o 
  -9   4   6        1.86        2.70     13.47 o 
  -8   4   6       56.72       41.99     10.46 o 
  -7   4   6       95.26       97.50      6.07 o 
  -6   4   6     1643.45     1667.42     22.09 o 
  -5   4   6      327.65      336.97      9.83 o 
  -4   4   6        1.82        8.50      5.68 o 
  -3   4   6      211.94      222.66      7.65 o 
  -2   4   6     2602.89     2678.43     28.14 o 
  -1   4   6     1306.93     1339.46     16.72 o 
   0   4   6       51.90       36.55      5.18 o 
   1   4   6      128.89      120.21      6.68 o 
   2   4   6      526.23      565.54     10.12 o 
   3   4   6     2765.16     2854.13     28.99 o 
   4   4   6      835.43      855.08     16.92 o 
   5   4   6       38.24       29.30      7.26 o 
   6   4   6      133.72      134.94      9.94 o 
   7   4   6      741.67      772.85     26.26 o 
   8   4   6      697.32      691.97     41.78 o 
   9   4   6       31.83       27.29     25.55 o 
 -11   5   6       15.03       -6.21     21.72 o 
 -10   5   6       33.42       25.56     29.39 o 
  -9   5   6        2.47        7.94     11.74 o 
  -8   5   6       24.17       24.24     10.58 o 
  -7   5   6      232.73      210.90      9.44 o 
  -6   5   6      204.25      205.92     16.18 o 
  -5   5   6      242.21      237.75     11.26 o 
  -4   5   6      424.38      406.29      9.35 o 
  -3   5   6       15.33       14.20      6.01 o 
  -2   5   6       21.63       30.17      5.99 o 
  -1   5   6     1300.17     1297.19     19.09 o 
   0   5   6      162.63      160.03      8.67 o 
   1   5   6      577.87      529.12     10.35 o 
   2   5   6      532.69      505.10     10.41 o 
   3   5   6      530.84      515.36     13.86 o 
   4   5   6       28.18       22.97      9.11 o 
   5   5   6        5.76       12.40      5.68 o 
   6   5   6       74.69       66.36      9.48 o 
   7   5   6        0.21       -6.71     16.68 o 
   8   5   6       37.35       50.15     16.55 o 
   9   5   6      697.74      664.12     35.14 o 
 -11   6   6      531.68      511.17     37.21 o 
 -10   6   6      968.80     1050.12     38.74 o 
  -9   6   6      252.11      252.29     18.95 o 
  -8   6   6        9.20       14.82     10.42 o 
  -7   6   6     1550.45     1681.30     23.24 o 
  -6   6   6     1805.07     1937.24     27.02 o 
  -5   6   6     5584.43     6063.95     58.35 o 
  -4   6   6      110.64      128.88      7.93 o 
  -3   6   6      586.17      585.94     10.69 o 
  -2   6   6     4089.38     4262.27     40.04 o 
  -1   6   6      615.40      601.50     11.97 o 
   0   6   6       71.82       59.09      6.90 o 
   1   6   6       51.16       49.70      6.22 o 
   2   6   6     1927.55     2060.61     23.69 o 
   3   6   6     1651.55     1741.84     24.39 o 
   4   6   6      315.13      308.70     10.78 o 
   5   6   6       47.96       54.69     10.72 o 
   6   6   6        1.57       11.84     10.20 o 
   7   6   6      338.49      338.82     21.46 o 
   8   6   6      436.32      434.96     26.50 o 
   9   6   6       21.79        3.70     33.32 o 
 -11   7   6       41.44        7.26     27.34 o 
 -10   7   6        3.77      -19.27     20.86 o 
  -9   7   6        2.46       -8.50     23.05 o 
  -8   7   6        9.87       12.73     14.24 o 
  -7   7   6       90.90       86.21     10.47 o 
  -6   7   6      337.46      375.57      8.59 o 
  -5   7   6       16.93       26.66      6.81 o 
  -4   7   6      116.12      129.90      7.17 o 
  -3   7   6      711.05      710.90     13.12 o 
  -2   7   6      392.09      394.44     10.64 o 
  -1   7   6       47.84       54.96      5.92 o 
   0   7   6      149.73      141.03      9.03 o 
   1   7   6      503.63      491.20     11.03 o 
   2   7   6      439.28      430.14     11.89 o 
   3   7   6      385.96      385.26     12.86 o 
   4   7   6      696.28      686.35     15.49 o 
   5   7   6      292.71      264.46     13.27 o 
   6   7   6       54.20       58.26     12.69 o 
   7   7   6       62.62       68.34     20.59 o 
   8   7   6        9.82       -4.93     17.65 o 
 -10   8   6       24.84       31.82     29.30 o 
  -9   8   6       15.94        1.12     16.78 o 
  -8   8   6        4.16        4.41     14.51 o 
  -7   8   6       22.55       15.72     11.14 o 
  -6   8   6       24.39       28.35      8.10 o 
  -5   8   6      806.26      811.18     16.42 o 
  -4   8   6      301.99      259.06     10.31 o 
  -3   8   6       31.36       34.66      7.44 o 
  -2   8   6     2228.44     2304.47     26.42 o 
  -1   8   6     1093.33     1177.10     18.04 o 
   0   8   6        3.21        5.09      8.31 o 
   1   8   6       91.15       78.46     12.24 o 
   2   8   6      606.04      632.11     30.95 o 
   3   8   6     1279.59     1307.85     22.80 o 
   4   8   6      539.29      540.28     25.49 o 
   5   8   6       81.02       64.67     12.18 o 
   6   8   6       92.48       83.26     14.31 o 
   7   8   6      530.73      526.42     28.64 o 
   8   8   6     1452.69     1518.25     47.62 o 
 -10   9   6       22.22        5.07     24.74 o 
  -9   9   6       44.10       16.08     19.71 o 
  -8   9   6      154.59      124.62     19.15 o 
  -7   9   6      247.94      231.82     16.51 o 
  -6   9   6       22.17        9.31     10.01 o 
  -5   9   6      201.17      215.77     20.29 o 
  -4   9   6       95.55      107.44      7.34 o 
  -3   9   6        5.30        4.53      7.63 o 
  -2   9   6       38.98       39.70      9.13 o 
  -1   9   6      186.13      188.06     10.58 o 
   0   9   6      607.29      609.43     14.94 o 
   1   9   6       49.42       44.29      8.73 o 
   2   9   6      357.98      327.76     19.67 o 
   3   9   6       66.65       55.06      9.70 o 
   4   9   6      165.51      188.15     18.14 o 
   5   9   6        0.85       -6.78     12.17 o 
   6   9   6        0.62       -2.10     13.25 o 
   7   9   6       50.51       30.64     21.09 o 
   8   9   6      266.76      304.39     30.39 o 
  -9  10   6       95.44       98.38     20.32 o 
  -8  10   6      555.32      517.22     25.36 o 
  -7  10   6       28.49        7.57     17.37 o 
  -6  10   6     1469.40     1590.59     50.98 o 
  -5  10   6     1179.08     1254.37     25.88 o 
  -4  10   6      250.37      268.68     11.01 o 
  -3  10   6       18.35       19.23      8.78 o 
  -2  10   6     1252.54     1282.68     21.82 o 
  -1  10   6     1742.50     1880.09     28.72 o 
   0  10   6       21.68       24.76      7.94 o 
   1  10   6      112.81      107.76     10.05 o 
   2  10   6      287.53      280.09     12.07 o 
   3  10   6     1294.23     1292.46     26.37 o 
   4  10   6      281.17      257.83     15.87 o 
   5  10   6       11.55        4.56     16.17 o 
   6  10   6        6.39       -7.13     25.46 o 
   7  10   6      315.04      317.37     27.84 o 
  -9  11   6       19.97       -3.40     49.23 o 
  -8  11   6       19.86       15.46     18.64 o 
  -7  11   6      313.03      297.14     22.08 o 
  -6  11   6        2.02        5.79     14.78 o 
  -5  11   6       10.85       22.60     19.12 o 
  -4  11   6      112.53       87.20     12.24 o 
  -3  11   6       16.08        4.99      9.96 o 
  -2  11   6      180.79      187.86     12.16 o 
  -1  11   6        0.47        1.19     11.22 o 
   0  11   6      128.14      113.96     11.90 o 
   1  11   6       10.36       -4.48     10.64 o 
   2  11   6      267.59      265.66     14.16 o 
   3  11   6      349.06      356.34     15.93 o 
   4  11   6        6.49        6.40     16.54 o 
   5  11   6       26.89       29.75     21.44 o 
   6  11   6      178.97      176.13     23.44 o 
   7  11   6       13.81        9.21     27.50 o 
  -8  12   6      216.33      182.45     28.44 o 
  -7  12   6        8.35        6.47     16.82 o 
  -6  12   6      586.91      584.99     25.10 o 
  -5  12   6       57.51       64.14     17.18 o 
  -4  12   6        3.75      -12.32     26.98 o 
  -3  12   6       17.68       20.79     13.04 o 
  -2  12   6      731.56      782.00     21.11 o 
  -1  12   6     1302.20     1342.72     33.41 o 
   0  12   6       42.66       39.08     12.36 o 
   1  12   6       14.15        3.12     11.56 o 
   2  12   6      110.39      103.85     13.14 o 
   3  12   6      744.42      726.25     27.20 o 
   4  12   6      264.64      228.94     21.00 o 
   5  12   6        1.36      -13.09     28.32 o 
   6  12   6        1.02       -8.49     29.81 o 
  -7  13   6      105.36       88.90     22.20 o 
  -6  13   6       27.53       38.12     18.76 o 
  -5  13   6        5.11       -1.30     14.56 o 
  -4  13   6        0.09      -15.23     15.23 o 
  -3  13   6       45.23       48.11     14.54 o 
  -2  13   6       70.70       58.07     13.49 o 
  -1  13   6       40.00       25.36     13.36 o 
   0  13   6       68.29       51.04     15.44 o 
   1  13   6       62.90       67.34     15.92 o 
   2  13   6      281.81      264.81     21.42 o 
   3  13   6        3.49      -21.84     21.84 o 
   4  13   6        4.71       -3.73     23.40 o 
   5  13   6        1.43       27.48     25.39 o 
  -7  14   6       64.64       19.10     49.76 o 
  -6  14   6      369.02      346.11     29.94 o 
  -5  14   6       21.94       13.91     21.29 o 
  -4  14   6       22.98       11.80     18.06 o 
  -3  14   6       32.40       42.78     17.88 o 
  -2  14   6      316.87      324.96     25.39 o 
  -1  14   6      600.84      599.37     28.98 o 
   0  14   6      113.48      119.40     17.86 o 
   1  14   6       57.39       63.94     20.53 o 
   2  14   6      307.44      302.00     40.31 o 
   3  14   6      428.60      430.72     26.53 o 
   4  14   6      202.70      183.81     25.56 o 
  -5  15   6       19.30       29.95     28.02 o 
  -4  15   6      217.75      198.08     23.67 o 
  -3  15   6       12.60       14.73     18.00 o 
  -2  15   6      185.98      166.77     23.12 o 
  -1  15   6       83.66       73.93     18.91 o 
   0  15   6      632.04      661.75     27.22 o 
   1  15   6      210.34      195.34     28.24 o 
   2  15   6        2.98       15.48     22.10 o 
   3  15   6       55.51       62.79     29.31 o 
  -3  16   6      308.09      281.74     29.42 o 
  -2  16   6      749.64      694.90     91.42 o 
  -1  16   6      789.00      752.56     32.07 o 
   0  16   6      279.40      270.44     30.95 o 
   1  16   6       17.67        8.52     25.06 o 
 -11   1   7       13.32       12.27     20.27 o 
 -10   1   7      376.94      371.00     33.26 o 
  -9   1   7      617.21      599.85     34.79 o 
  -8   1   7      857.06      845.30     27.28 o 
  -7   1   7      367.45      382.26     14.01 o 
  -6   1   7      107.32      101.83      8.95 o 
  -5   1   7      496.53      484.53     13.17 o 
  -4   1   7      540.00      583.84     12.78 o 
  -3   1   7     1363.47     1487.25     24.74 o 
  -2   1   7      785.20      783.45     13.92 o 
  -1   1   7     1147.05     1068.49     14.87 o 
   0   1   7     1802.98     1845.83     21.17 o 
   1   1   7        5.96       -3.16      5.93 o 
   2   1   7        7.41        8.07      5.84 o 
   3   1   7       79.83       80.99      7.84 o 
   4   1   7      995.93      983.14     20.62 o 
   5   1   7      223.86      206.69     15.10 o 
   6   1   7        2.16      -10.97     36.09 o 
   7   1   7       22.10       17.47     20.03 o 
   8   1   7      116.32      111.77     21.99 o 
 -11   2   7       34.44       54.48     21.60 o 
 -10   2   7       86.87       68.66     20.37 o 
  -9   2   7      165.38      165.55     42.81 o 
  -8   2   7      305.84      270.28     19.67 o 
  -7   2   7      170.24      173.36     24.93 o 
  -6   2   7      438.32      439.79     13.27 o 
  -5   2   7      279.46      263.81     11.38 o 
  -4   2   7       83.41       80.76      8.24 o 
  -3   2   7      477.07      470.72     11.67 o 
  -2   2   7      137.72      123.59      8.59 o 
  -1   2   7      146.19      142.10      7.71 o 
   0   2   7     1070.80     1117.76     15.37 o 
   1   2   7      458.59      437.33     11.81 o 
   2   2   7        6.50        2.79      6.41 o 
   3   2   7      525.16      510.47     13.78 o 
   4   2   7       29.55       28.48      7.05 o 
   5   2   7        0.33        6.06     10.18 o 
   6   2   7      122.94      128.57     14.59 o 
   7   2   7      126.52       90.49     21.38 o 
   8   2   7       11.89        1.13     21.10 o 
 -11   3   7       54.70       62.32     24.90 o 
 -10   3   7        7.32       11.17     20.43 o 
  -9   3   7      733.80      708.43     30.48 o 
  -8   3   7      415.73      353.03     22.04 o 
  -7   3   7       32.21       47.18     10.85 o 
  -6   3   7      156.88      131.12     15.46 o 
  -5   3   7      333.33      328.60     10.87 o 
  -4   3   7     2049.73     2256.08     32.58 o 
  -3   3   7       66.28       85.76      8.24 o 
  -2   3   7      365.37      358.34     12.12 o 
  -1   3   7     1404.17     1387.09     20.02 o 
   0   3   7     4048.49     4233.77     42.50 o 
   1   3   7      589.91      606.23     20.49 o 
   2   3   7      371.26      367.97     11.04 o 
   3   3   7     1931.45     2019.12     26.71 o 
   4   3   7     2470.78     2596.05     42.66 o 
   5   3   7     1686.84     1747.97     33.78 o 
   6   3   7      346.37      357.35     22.09 o 
   7   3   7      258.32      254.49     28.60 o 
   8   3   7      935.00      977.64     42.17 o 
 -10   4   7       29.57        0.93     32.61 o 
  -9   4   7       37.85       13.15     21.95 o 
  -8   4   7      339.17      337.62     19.68 o 
  -7   4   7      135.95      135.11     10.39 o 
  -6   4   7      380.58      365.76     12.52 o 
  -5   4   7      256.12      249.81     11.15 o 
  -4   4   7     1903.43     2011.46     26.93 o 
  -3   4   7      383.86      415.73     19.76 o 
  -2   4   7      126.90      120.40      8.59 o 
  -1   4   7     1147.03     1175.36     18.24 o 
   0   4   7      458.94      429.85     11.37 o 
   1   4   7      210.14      198.77      9.80 o 
   2   4   7      290.54      284.97     10.78 o 
   3   4   7        6.76       14.08      9.03 o 
   4   4   7        7.38        1.53      8.15 o 
   5   4   7      190.54      206.39     24.04 o 
   6   4   7      113.75      113.78     26.36 o 
   7   4   7      137.49      109.12     25.44 o 
   8   4   7       31.39      -22.67     22.67 o 
 -10   5   7       56.21       51.95     21.59 o 
  -9   5   7      891.66      869.47     37.62 o 
  -8   5   7      526.90      541.27     27.82 o 
  -7   5   7        1.68        4.83     18.58 o 
  -6   5   7       38.04       37.03      9.62 o 
  -5   5   7      723.25      748.37     15.98 o 
  -4   5   7      688.48      757.41     15.42 o 
  -3   5   7      289.11      279.32     12.03 o 
  -2   5   7       15.09        7.00      6.99 o 
  -1   5   7       65.14       42.91      6.69 o 
   0   5   7      329.03      355.78     11.51 o 
   1   5   7        3.32       -7.86     11.17 o 
   2   5   7      356.60      324.97     11.71 o 
   3   5   7       71.48       59.17      8.24 o 
   4   5   7      274.94      250.89     17.61 o 
   5   5   7      153.41      119.02     13.13 o 
   6   5   7      132.48      121.49     19.01 o 
   7   5   7       12.57        0.50     24.79 o 
   8   5   7      114.72      139.58     31.70 o 
 -10   6   7      252.00      219.81     28.68 o 
  -9   6   7      226.41      196.82     27.38 o 
  -8   6   7       16.82        2.15     16.76 o 
  -7   6   7      145.70      120.11     18.42 o 
  -6   6   7      467.48      545.78     17.64 o 
  -5   6   7       90.60       88.22      9.16 o 
  -4   6   7      324.20      303.90     10.36 o 
  -3   6   7        2.61        6.27      5.63 o 
  -2   6   7       99.79       99.45      9.48 o 
  -1   6   7       27.16       20.65      7.81 o 
   0   6   7      393.72      379.09     11.64 o 
   1   6   7       39.30       38.38      8.42 o 
   2   6   7       23.31       23.73      9.04 o 
   3   6   7        4.65        6.85      8.38 o 
   4   6   7        3.48       -9.47      9.47 o 
   5   6   7      531.22      546.45     28.26 o 
   6   6   7       48.18       50.10     17.48 o 
   7   6   7       39.31        7.96     26.77 o 
 -10   7   7       75.15       78.90     29.48 o 
  -9   7   7      980.39     1040.95     56.65 o 
  -8   7   7      794.39      766.61     58.87 o 
  -7   7   7       78.86       71.77     17.85 o 
  -6   7   7       40.75       43.29      9.84 o 
  -5   7   7     1779.82     1915.21     30.46 o 
  -4   7   7      675.86      744.59     16.38 o 
  -3   7   7       63.93       89.59      9.77 o 
  -2   7   7      383.55      417.92     12.32 o 
  -1   7   7     1060.74     1117.98     20.73 o 
   0   7   7      755.93      796.09     17.40 o 
   1   7   7     1377.86     1459.85     26.16 o 
   2   7   7        5.19        4.94      9.67 o 
   3   7   7      552.19      567.40     16.89 o 
   4   7   7     1498.70     1554.29     34.55 o 
   5   7   7      666.00      663.91     33.10 o 
   6   7   7       10.30       -4.59     17.78 o 
   7   7   7       16.26       22.37     35.56 o 
  -9   8   7       42.47       33.34     23.88 o 
  -8   8   7        1.60       -5.94     25.82 o 
  -7   8   7       25.33        8.83     15.58 o 
  -6   8   7      347.51      307.26     18.08 o 
  -5   8   7       59.56       69.47     15.37 o 
  -4   8   7      276.10      293.02     11.76 o 
  -3   8   7       77.51       84.09      9.59 o 
  -2   8   7       33.29       28.10      8.32 o 
  -1   8   7      675.66      636.91     17.19 o 
   0   8   7        7.48       12.69      9.65 o 
   1   8   7      364.29      316.08     20.29 o 
   2   8   7       10.02        9.17     10.60 o 
   3   8   7       35.46       21.72     13.31 o 
   4   8   7       34.14       22.60     13.02 o 
   5   8   7      157.11      148.33     16.24 o 
   6   8   7        0.04        7.85     21.99 o 
   7   8   7        0.05       21.30     26.00 o 
  -9   9   7      386.99      406.50     35.47 o 
  -8   9   7      277.26      244.31     26.12 o 
  -7   9   7       61.38       52.33     17.31 o 
  -6   9   7      104.11       76.03     16.32 o 
  -5   9   7     1111.96     1198.00     27.82 o 
  -4   9   7      983.68     1037.54     21.84 o 
  -3   9   7       68.26       55.15     12.96 o 
  -2   9   7      429.24      396.73     17.62 o 
  -1   9   7      332.35      323.57     15.91 o 
   0   9   7      636.91      613.52     17.55 o 
   1   9   7     1204.72     1279.37     23.34 o 
   2   9   7       20.19       20.58     18.58 o 
   3   9   7      152.25      133.76     15.42 o 
   4   9   7     1757.40     1873.16     40.59 o 
   5   9   7      752.47      765.82     28.26 o 
   6   9   7       17.92        7.32     20.74 o 
  -8  10   7       60.81       63.20     23.09 o 
  -7  10   7       41.56       39.98     19.39 o 
  -6  10   7        1.83       -0.01     16.10 o 
  -5  10   7       59.83       59.23     14.12 o 
  -4  10   7      253.20      270.58     16.53 o 
  -3  10   7      769.06      765.87     24.91 o 
  -2  10   7      135.07      116.39     15.06 o 
  -1  10   7      232.21      208.67     14.91 o 
   0  10   7      110.46      100.98     13.91 o 
   1  10   7       29.30       17.88     29.30 o 
   2  10   7       29.26       25.15     16.14 o 
   3  10   7      138.30      134.48     17.01 o 
   4  10   7       20.95       18.57     16.31 o 
   5  10   7       23.93       19.49     21.53 o 
   6  10   7       47.37       14.02     37.09 o 
  -8  11   7      310.04      276.87     30.30 o 
  -7  11   7        1.02       -5.94     20.39 o 
  -6  11   7        2.30        2.77     17.17 o 
  -5  11   7      138.72      139.16     19.37 o 
  -4  11   7       88.90       90.73     16.62 o 
  -3  11   7        7.71        0.82     14.15 o 
  -2  11   7        6.12       -5.26     13.50 o 
  -1  11   7        1.34       12.36     16.29 o 
   0  11   7      129.84      111.95     18.25 o 
   1  11   7       21.05       17.23     16.10 o 
   2  11   7        0.83        6.67     17.26 o 
   3  11   7      127.95      117.67     20.44 o 
   4  11   7      525.77      491.44     28.07 o 
   5  11   7       19.48       10.99     31.71 o 
  -7  12   7      172.05      151.89     25.40 o 
  -6  12   7       43.47       26.55     19.79 o 
  -5  12   7       96.79       85.77     20.28 o 
  -4  12   7       33.46       28.77     15.63 o 
  -3  12   7       90.58       88.14     20.72 o 
  -2  12   7      106.10      105.82     20.61 o 
  -1  12   7      824.64      870.74     29.45 o 
   0  12   7      180.08      168.93     20.03 o 
   1  12   7       62.85       31.15     16.85 o 
   2  12   7       96.64       64.32     26.63 o 
   3  12   7       18.25       15.13     18.41 o 
   4  12   7        3.59      -14.08     23.60 o 
  -6  13   7      123.78       84.75     26.64 o 
  -5  13   7      865.23      849.43     90.19 o 
  -4  13   7      480.29      479.54     29.38 o 
  -3  13   7      535.57      534.02     27.30 o 
  -2  13   7       46.95       49.23     20.12 o 
  -1  13   7      873.91      906.11     35.59 o 
   0  13   7      824.53      891.63     31.19 o 
   1  13   7      376.91      386.30     27.78 o 
   2  13   7      405.78      410.05     28.61 o 
   3  13   7      284.90      277.20     30.66 o 
  -4  14   7      135.39      130.97     24.72 o 
  -3  14   7      665.44      685.24     34.73 o 
  -2  14   7      175.66      141.82     23.56 o 
  -1  14   7        0.72        5.68     19.38 o 
   0  14   7       17.07       24.35     25.74 o 
   1  14   7      325.74      330.66     42.19 o 
   2  14   7       42.27       30.83     22.18 o 
  -1  15   7      363.73      351.56     36.83 o 
 -10   0   8       35.92       47.35     69.51 o 
  -9   0   8       85.20       99.89     37.53 o 
  -8   0   8      635.09      640.42     45.26 o 
  -7   0   8      608.02      575.83     30.77 o 
  -6   0   8        4.22        8.76     15.54 o 
  -5   0   8      252.15      242.59     16.63 o 
  -4   0   8        2.57       15.01     12.51 o 
  -3   0   8       24.83       16.26     15.19 o 
  -2   0   8      167.75      136.56     14.66 o 
  -1   0   8      158.32      163.72     11.80 o 
   0   0   8        8.35       12.69     14.12 o 
   1   0   8      729.92      709.71     24.16 o 
   2   0   8      847.36      905.50     27.92 o 
   3   0   8      125.03      113.31     20.02 o 
   4   0   8      307.56      337.36     31.82 o 
   5   0   8       96.23      100.97     22.52 o 
   6   0   8       53.97       46.28     30.73 o 
   7   0   8        7.46       -5.54     32.52 o 
 -10   1   8      130.69       94.36     27.96 o 
  -9   1   8      135.65      114.32     24.60 o 
  -8   1   8        0.76       18.12     21.04 o 
  -7   1   8       61.15       59.25     15.78 o 
  -6   1   8        0.46      -11.19     11.19 o 
  -5   1   8       38.34       26.08      9.46 o 
  -4   1   8       15.17       13.19      9.09 o 
  -3   1   8       12.40        7.11      8.89 o 
  -2   1   8        9.07       -0.80      8.85 o 
  -1   1   8       40.58       34.57      9.31 o 
   0   1   8       19.26        4.67      7.83 o 
   1   1   8        1.04        1.89      7.98 o 
   2   1   8      261.49      251.83     12.67 o 
   3   1   8       16.46       29.85     12.66 o 
   4   1   8      162.62      193.59     19.39 o 
   5   1   8       81.76       89.94     16.18 o 
   6   1   8      203.35      182.72     23.69 o 
   7   1   8       94.22       23.52     24.72 o 
 -10   2   8       34.38       14.74     25.22 o 
  -9   2   8       31.45       30.04     24.94 o 
  -8   2   8     1585.32     1710.17     53.36 o 
  -7   2   8     2250.28     2464.74     57.04 o 
  -6   2   8      206.19      196.95     14.13 o 
  -5   2   8       41.49       52.54     10.89 o 
  -4   2   8      765.18      760.99     26.93 o 
  -3   2   8     1494.14     1610.81     27.69 o 
  -2   2   8     1014.51     1056.32     21.27 o 
  -1   2   8      301.87      290.79     11.99 o 
   0   2   8     1328.91     1371.69     23.46 o 
   1   2   8     1463.21     1619.00     25.66 o 
   2   2   8     1375.66     1443.42     27.83 o 
   3   2   8      304.15      292.94     14.95 o 
   4   2   8       16.78       21.51     15.33 o 
   5   2   8      499.47      514.51     22.20 o 
   6   2   8      437.11      381.41     22.28 o 
   7   2   8        4.57      -14.06     22.30 o 
  -9   3   8       64.15       83.72     31.27 o 
  -8   3   8      195.66      132.48     24.67 o 
  -7   3   8       25.37       21.88     17.04 o 
  -6   3   8       33.97       32.92     12.31 o 
  -5   3   8        1.57        0.09     11.75 o 
  -4   3   8       84.39       62.66     12.04 o 
  -3   3   8      134.45      118.49     12.99 o 
  -2   3   8        6.92       -2.37      9.34 o 
  -1   3   8       15.89       12.14      8.67 o 
   0   3   8      109.20      102.23      8.20 o 
   1   3   8      153.05      125.35      9.98 o 
   2   3   8       77.47       61.47      8.68 o 
   3   3   8      125.25       97.18     10.61 o 
   4   3   8       73.95      104.35     15.16 o 
   5   3   8      147.23      160.02     21.45 o 
   6   3   8       40.63       23.20     19.01 o 
   7   3   8       52.94       22.88     28.89 o 
  -9   4   8        2.60       20.09     26.40 o 
  -8   4   8      703.72      712.75     54.39 o 
  -7   4   8     1238.26     1282.68     60.36 o 
  -6   4   8        7.48       13.56     19.74 o 
  -5   4   8        6.40        6.08     12.95 o 
  -4   4   8      247.88      229.13     21.18 o 
  -3   4   8      554.02      554.90     17.45 o 
  -2   4   8       24.68       26.51      9.95 o 
  -1   4   8       47.95       55.54      9.03 o 
   0   4   8      658.12      634.38     14.35 o 
   1   4   8     1611.83     1724.29     57.28 o 
   2   4   8     1102.32     1124.48     30.89 o 
   3   4   8      120.16       94.02     11.67 o 
   4   4   8      147.60      129.24     15.63 o 
   5   4   8       99.15       73.89     21.53 o 
   6   4   8      286.41      264.34     23.36 o 
  -9   5   8       16.27       -1.76     31.14 o 
  -8   5   8       72.09       43.03     25.19 o 
  -7   5   8      122.59       90.79     23.79 o 
  -6   5   8       59.27       39.65     15.84 o 
  -5   5   8       48.44       49.73     13.36 o 
  -4   5   8        2.05       -2.53     12.91 o 
  -3   5   8       39.84       30.77     13.67 o 
  -2   5   8       10.99       10.64      8.38 o 
  -1   5   8        6.99        6.43      7.46 o 
   0   5   8       31.01       27.93      9.00 o 
   1   5   8        0.50       -3.26      8.87 o 
   2   5   8      105.08      104.78     12.24 o 
   3   5   8        5.03       -4.14     11.95 o 
   4   5   8      111.50       83.76     21.71 o 
   5   5   8       12.31       24.63     18.74 o 
   6   5   8        0.88      -23.03     23.58 o 
  -9   6   8        4.58       29.68     30.82 o 
  -8   6   8      358.27      325.29     35.90 o 
  -7   6   8      372.33      345.71     26.10 o 
  -6   6   8        3.97        6.93     15.97 o 
  -5   6   8      313.41      315.33     20.06 o 
  -4   6   8        8.47        4.89     13.40 o 
  -3   6   8      630.05      643.28     19.02 o 
  -2   6   8        9.86        9.66     10.90 o 
  -1   6   8        1.31        8.86     10.32 o 
   0   6   8        6.07        0.87      9.87 o 
   1   6   8      967.15      962.74     23.73 o 
   2   6   8       24.10       22.37     13.29 o 
   3   6   8       21.11       16.30     14.77 o 
   4   6   8       86.85       91.15     17.92 o 
   5   6   8      140.16      139.46     24.40 o 
   6   6   8      183.48      153.37     28.85 o 
  -8   7   8       41.73       52.07     25.51 o 
  -7   7   8       57.49       13.30     23.61 o 
  -6   7   8        0.29        1.61     19.07 o 
  -5   7   8       23.43       24.58     13.66 o 
  -4   7   8       99.23      109.01     14.77 o 
  -3   7   8       87.41      100.14     13.20 o 
  -2   7   8      117.61      111.17     12.15 o 
  -1   7   8       40.26       21.56     12.64 o 
   0   7   8       44.95       53.46     12.62 o 
   1   7   8      221.14      195.99     17.75 o 
   2   7   8      675.10      715.95     21.55 o 
   3   7   8      233.57      226.20     20.12 o 
   4   7   8        1.32        3.22     17.69 o 
   5   7   8      205.99      205.29     24.01 o 
  -8   8   8      886.06      755.06     40.67 o 
  -7   8   8     1366.13     1495.12     46.83 o 
  -6   8   8      859.89      896.56     50.20 o 
  -5   8   8      298.21      303.67     22.49 o 
  -4   8   8      847.32      892.57     25.10 o 
  -3   8   8     1939.12     2124.62     39.03 o 
  -2   8   8      985.04     1059.48     26.32 o 
  -1   8   8      204.68      206.73     16.81 o 
   0   8   8      389.15      427.01     20.23 o 
   1   8   8     2476.37     2701.25     48.80 o 
   2   8   8      902.89     1025.26     33.73 o 
   3   8   8      108.58       97.32     17.81 o 
   4   8   8      131.70      119.00     21.90 o 
   5   8   8      417.55      459.96     33.89 o 
  -7   9   8      121.23      115.83     25.14 o 
  -6   9   8       90.34       81.01     20.14 o 
  -5   9   8      110.73      100.64     17.18 o 
  -4   9   8      180.21      186.27     21.03 o 
  -3   9   8       41.46       26.68     20.10 o 
  -2   9   8       62.66       63.96     16.67 o 
  -1   9   8      248.29      224.74     21.87 o 
   0   9   8      298.85      272.75     19.33 o 
   1   9   8       81.68       87.66     17.64 o 
   2   9   8       47.82       36.59     18.09 o 
   3   9   8       68.86       57.32     19.29 o 
   4   9   8      504.15      528.95     39.08 o 
  -7  10   8       34.14       21.93     25.39 o 
  -6  10   8        0.79       13.63     18.92 o 
  -5  10   8      138.91      151.86     23.17 o 
  -4  10   8        6.41        4.30     18.25 o 
  -3  10   8      213.79      195.79     20.42 o 
  -2  10   8      283.64      249.17     23.42 o 
  -1  10   8       28.14       22.28     17.38 o 
   0  10   8        1.38      -15.22     15.22 o 
   1  10   8      118.92      108.15     19.65 o 
   2  10   8      257.03      220.29     22.14 o 
   3  10   8       76.14       63.90     24.39 o 
   4  10   8       29.93       38.02     21.22 o 
  -6  11   8       22.43       22.96     20.99 o 
  -5  11   8      118.33      106.91     21.61 o 
  -4  11   8        9.13        6.97     21.49 o 
  -3  11   8        0.72       -8.23     19.56 o 
  -2  11   8       41.13       51.64     23.94 o 
  -1  11   8        5.35       12.49     20.08 o 
   0  11   8       20.72        1.32     18.42 o 
   1  11   8       34.05       15.97     18.76 o 
   2  11   8       75.71       99.94     25.67 o 
   3  11   8      228.41      213.82     26.61 o 
  -4  12   8      164.09      161.88     25.34 o 
  -3  12   8      446.99      439.17     29.66 o 
  -2  12   8      210.89      177.72     25.59 o 
  -1  12   8       26.12       -4.15     27.37 o 
   0  12   8       39.12        7.26     25.95 o 
   1  12   8      268.52      236.32     33.32 o 
  -2  13   8       87.14       58.90     42.08 o 
  -1  13   8       21.62        8.85     33.92 o 
  -8   1   9       18.24       -0.27     28.17 o 
  -7   1   9      378.24      383.06     32.47 o 
  -6   1   9      168.96      133.30     19.58 o 
  -5   1   9      143.08      130.04     18.55 o 
  -4   1   9        3.12       -0.32     14.98 o 
  -3   1   9      435.51      403.39     19.50 o 
  -2   1   9     1415.97     1541.51     80.00 o 
  -1   1   9     1589.12     1770.24     35.15 o 
   0   1   9       16.83        1.32     13.22 o 
   1   1   9        1.47        7.78     13.62 o 
   2   1   9      348.79      325.84     18.32 o 
   3   1   9      523.65      488.65     26.49 o 
   4   1   9      120.51      113.12     19.93 o 
   5   1   9       10.54       19.42     35.29 o 
  -8   2   9      158.36      165.12     33.60 o 
  -7   2   9        4.01      -16.76     30.04 o 
  -6   2   9      131.51      116.45     24.98 o 
  -5   2   9        3.04       14.80     17.37 o 
  -4   2   9       85.86       81.14     16.81 o 
  -3   2   9        5.55       -0.88     17.62 o 
  -2   2   9       44.20       48.77     14.80 o 
  -1   2   9        7.26        5.79     12.59 o 
   0   2   9       45.77       41.85     12.78 o 
   1   2   9       98.86      111.24     13.69 o 
   2   2   9       24.18       23.53     13.20 o 
   3   2   9       24.40       37.57     19.03 o 
   4   2   9       98.35       73.27     30.56 o 
   5   2   9        2.03       11.23     27.34 o 
  -8   3   9       10.70       -5.80     29.78 o 
  -7   3   9      454.15      434.47     36.21 o 
  -6   3   9      932.81      931.50     37.08 o 
  -5   3   9       39.11        4.24     16.87 o 
  -4   3   9        8.52       12.56     15.13 o 
  -3   3   9      265.30      223.37     17.08 o 
  -2   3   9     1710.47     1894.67     61.94 o 
  -1   3   9      439.98      488.95     61.43 o 
   0   3   9        9.20       -8.05     13.36 o 
   1   3   9       45.66       45.17     13.78 o 
   2   3   9      218.89      174.53     17.10 o 
   3   3   9      177.02      159.21     19.27 o 
   4   3   9        3.85      -21.84     21.84 o 
  -8   4   9        7.43       -3.93     35.65 o 
  -7   4   9      190.23      125.53     32.34 o 
  -6   4   9       60.53       45.33     20.11 o 
  -5   4   9       64.00       39.41     18.67 o 
  -4   4   9      198.65      226.88     19.21 o 
  -3   4   9      374.92      406.08     23.85 o 
  -2   4   9      128.27      124.33     15.37 o 
  -1   4   9      251.77      261.82     23.06 o 
   0   4   9      257.77      254.21     21.12 o 
   1   4   9       43.59       45.69     15.85 o 
   2   4   9      224.86      232.77     17.51 o 
   3   4   9        4.70      -11.48     18.22 o 
   4   4   9       25.40       34.56     21.47 o 
  -7   5   9      117.09       82.10     32.78 o 
  -6   5   9      610.67      624.35     42.90 o 
  -5   5   9       77.63       67.41     20.32 o 
  -4   5   9       12.73       10.83     18.59 o 
  -3   5   9      246.51      204.98     19.88 o 
  -2   5   9     2099.96     2388.62     61.71 o 
  -1   5   9      531.96      575.99     23.39 o 
   0   5   9       44.99       21.92     16.55 o 
   1   5   9       87.71       85.70     17.26 o 
   2   5   9      507.91      495.68     26.35 o 
   3   5   9      825.56      873.16     33.92 o 
   4   5   9      188.38      171.08     27.10 o 
  -7   6   9       63.18       61.32     42.38 o 
  -6   6   9      108.15       61.55     26.88 o 
  -5   6   9      539.17      533.99     28.81 o 
  -4   6   9       11.13       12.86     15.67 o 
  -3   6   9       40.63       43.41     16.87 o 
  -2   6   9      192.30      188.76     28.60 o 
  -1   6   9      276.94      286.39     19.14 o 
   0   6   9       92.39       91.92     16.70 o 
   1   6   9      239.95      243.73     23.19 o 
   2   6   9      268.51      278.96     23.87 o 
   3   6   9      509.36      540.02     35.50 o 
   4   6   9       68.77       28.23     34.09 o 
  -6   7   9     1088.46     1120.78     52.99 o 
  -5   7   9      141.98      137.31     27.06 o 
  -4   7   9       18.88       17.68     18.93 o 
  -3   7   9      333.89      328.11     20.60 o 
  -2   7   9     1000.83     1058.88     32.53 o 
  -1   7   9      252.85      245.01     20.21 o 
   0   7   9        1.24        9.44     16.46 o 
   1   7   9        4.47       13.58     20.99 o 
   2   7   9      190.13      151.81     23.32 o 
   3   7   9      427.62      392.72     29.76 o 
  -6   8   9        0.51       18.43     26.53 o 
  -5   8   9       86.13       82.70     26.11 o 
  -4   8   9       46.34       31.17     19.99 o 
  -3   8   9      124.47      141.31     25.16 o 
  -2   8   9        0.71      -10.36     20.12 o 
  -1   8   9        4.93       -7.69     17.04 o 
   0   8   9        1.58        5.60     18.84 o 
   1   8   9      137.29      124.05     22.05 o 
   2   8   9       31.90       21.43     24.65 o 
  -5   9   9      117.30      119.67     30.88 o 
  -4   9   9       93.51       74.96     35.83 o 
  -3   9   9      252.03      240.70     25.81 o 
  -2   9   9      698.58      728.92     30.17 o 
  -1   9   9      349.59      339.67     40.67 o 
   0   9   9       35.03       23.07     42.44 o 
   1   9   9       26.64       45.07     23.37 o 
  -3  10   9      574.58      606.31     36.47 o 
  -2  10   9      161.67      146.97     23.73 o 
  -1  10   9       84.11       76.83     21.90 o 
   0  10   9       25.88        2.43     26.56 o 
  -5   0  10     1821.67     1860.99     90.88 o 
  -4   0  10      350.80      306.44     55.60 o 
  -3   0  10      217.12      206.81     30.92 o 
  -2   0  10      364.62      383.69     34.86 o 
  -1   0  10     1751.79     1882.74     63.09 o 
   0   0  10     1227.89     1339.25     51.57 o 
   1   0  10       85.73       71.48     37.53 o 
   2   0  10        4.47      -36.81     39.67 o 
  -5   1  10        3.58      -17.62     35.91 o 
  -4   1  10        0.95      -19.10     23.73 o 
  -3   1  10      107.55      132.00     23.96 o 
  -2   1  10        4.63        5.60     17.51 o 
  -1   1  10       21.96       24.24     16.84 o 
   0   1  10       24.62       14.38     18.20 o 
   1   1  10       35.62       29.19     21.25 o 
   2   1  10       28.84       18.77     27.66 o 
  -5   2  10      406.52      383.77     34.07 o 
  -4   2  10        2.68        0.85     23.38 o 
  -3   2  10      140.27      143.10     23.08 o 
  -2   2  10        2.17       10.22     18.44 o 
  -1   2  10      345.00      349.84     32.27 o 
   0   2  10      358.79      357.02     24.08 o 
   1   2  10      100.83      126.42     25.49 o 
  -5   3  10        6.57      -16.50     39.01 o 
  -4   3  10      106.82       90.88     23.34 o 
  -3   3  10        1.75       21.81     21.07 o 
  -2   3  10       65.17       72.76     19.87 o 
  -1   3  10        2.82       -1.51     22.31 o 
   0   3  10        2.80        6.10     20.19 o 
   1   3  10        0.00      -10.64     22.33 o 
  -4   4  10      214.57      198.55     27.43 o 
  -3   4  10       71.23       67.99     23.82 o 
  -2   4  10      161.40      172.45     22.76 o 
  -1   4  10      941.74      996.29     38.48 o 
   0   4  10      527.58      508.41     28.00 o 
   1   4  10       34.31       43.68     29.38 o 
  -4   5  10       26.81       14.46     24.88 o 
  -3   5  10       38.96       20.39     26.04 o 
  -2   5  10       80.16       48.69     20.53 o 
  -1   5  10      138.24      110.83     22.64 o 
   0   5  10       40.41       36.92     21.90 o 
  -2   6  10      188.99      206.78     25.30 o 
                                                 
